# Supplementary material for: Theobrominium perchlorate dibenzo-18-crown-6 3.25-hydrate
Source: Acta Crystallogr Sect E Struct Rep Online. 2013 Jun 8;69(Pt 7):o1027. doi: 10.1107/S1600536813014463 (PMC3772464; doi:10.1107/S1600536813014463)
Supplement: Supplementary file 1 [file e-69-o1027-sup1.cif]

##############################################################################
#                                                                            #
# This CIF contains the data in a paper accepted for publication in          #
# Acta Crystallographica Section E. It conforms to the requirements of       #
# Notes for Authors for Acta Crystallographica Section E, and has been       #
# peer reviewed under the auspices of the IUCr Commission on Journals.       #
#                                                                            #
# Full details of the Crystallographic Information File format               #
# are given in the paper "The Crystallographic Information File (CIF):       #
# a New Standard Archive File for Crystallography" by S. R. Hall, F. H.      #
# Allen and I. D. Brown [Acta Cryst. (1991), A47, 655-685].                  #
#                                                                            #
# The current version of the core CIF dictionary is obtainable from          #
# ftp://ftp.iucr.org/pub/cif_core.dic.                                       #
#                                                                            #
# Software is freely available for graphical display of the structure(s)     #
# in this CIF. For information consult the CIF software page                 #
# http://www.iucr.org/resources/cif/software.                                #
#                                                                            #
# This file may be used for bona fide research purposes within the           #
# scientific community so long as proper attribution is given to the journal # 
# article from which it was obtained.                                        #
#                                                                            #
##############################################################################
data_global
_audit_creation_method     SHELXL
_journal_date_recd_electronic     2013-05-13
_journal_date_accepted     2013-05-25
_journal_name_full     'Acta Crystallographica, Section E'
_journal_year     2013
_journal_volume     69
_journal_issue      7
_journal_page_first     o1027
_journal_page_last     o1027
_journal_paper_category     QO
_journal_paper_doi     10.1107/S1600536813014463
_journal_coeditor_code     NC2312
_publ_contact_author_name
;
         Prof. Dr. G. Meyer
;
_publ_contact_author_address
;
        Institut f\"ur Anorganische Chemie
        Universit\"at zu K\"oln
        Greinstrasse 6
        D-50939 K\"oln
        Germany
;
_publ_contact_author_email     'gerd.meyer@uni-koeln.de'
_publ_contact_author_fax     '+49 221 470 5083'
_publ_contact_author_phone     '+49 221 470 3262'
_publ_section_title
;
Theobrominium perchlorate dibenzo-18-crown-6 3.25-hydrate
;
loop_
    _publ_author_name
    _publ_author_address
    'Kulikov, Vladislav'
;
        Institut f\"ur Anorganische Chemie
        Universit\"at zu K\"oln
        Greinstrasse 6
        D-50939 K\"oln
        Germany
;
    'Meyer, Gerd'
;
        Institut f\"ur Anorganische Chemie
        Universit\"at zu K\"oln
        Greinstrasse 6
        D-50939 K\"oln
        Germany
;
data_I
_audit_creation_method     SHELXL-97
_chemical_name_systematic
;
3,7-Dimethyl-2,6-dioxo-1<i>H</i>-purin-9-ium perchlorate dibenzo-18-crown-6
3.25-hydrate
;
_chemical_name_common
;
Theobrominium perchlorate dibenzo-18-crown-6 3.25-hydrate
;
_chemical_formula_moiety     'C7 H9 N4 O2 +, Cl O4 -, C20 H24 O6, 3.23(H2 O)'
_chemical_formula_sum     'C27 H40 Cl N4 O15.25'
_chemical_formula_iupac     'C7 H9 N4 O2 +, Cl O4 -, C20 H24 O6, 3.23H2 O'
_chemical_formula_weight     699.58
_chemical_melting_point     ?
_symmetry_cell_setting     orthorhombic
_symmetry_space_group_name_H-M     'P 21 21 21'
_symmetry_space_group_name_Hall     'P 2ac 2ab'
loop_
    _symmetry_equiv_pos_as_xyz
    'x, y, z'
    '-x+1/2, -y, z+1/2'
    'x+1/2, -y+1/2, -z'
    '-x, y+1/2, -z+1/2'
_cell_length_a     11.9292(3)
_cell_length_b     15.2505(5)
_cell_length_c     18.1222(5)
_cell_angle_alpha     90.00
_cell_angle_beta     90.00
_cell_angle_gamma     90.00
_cell_volume     3296.90(16)
_cell_formula_units_Z     4
_cell_measurement_reflns_used     51177
_cell_measurement_theta_min     0.80
_cell_measurement_theta_max     27.39
_cell_measurement_temperature     293(2)
_exptl_crystal_description     'pentagonal prism'
_exptl_crystal_colour     colourless
_exptl_crystal_size_max     0.5
_exptl_crystal_size_mid     0.5
_exptl_crystal_size_min     0.3
_exptl_crystal_density_diffrn     1.412
_exptl_crystal_density_meas     ?
_exptl_crystal_density_method     'not measured'
_exptl_crystal_F_000     1472
_exptl_absorpt_coefficient_mu     0.193
_exptl_absorpt_correction_type     numerical
_exptl_absorpt_process_details
;
[X-RED (Stoe & Cie, 2001) and X-SHAPE (Stoe & Cie, 1999)]
;
_exptl_absorpt_correction_T_min     0.9908
_exptl_absorpt_correction_T_max     0.9969
_exptl_special_details
;
Absorption correction: The absorption correction (X-RED; Stoe & Cie, 2001)
was performed after optimizing the crystal shape
using X-SHAPE (Stoe & Cie, 1999).
A suitable single-crystal was carefully selected under a polarizing microscope
and mounted in a glass capillary. The scattering intensities were collected on
an imaging plate diffractometer (<i>IPDS</i> II, Stoe & Cie) equipped with a
fine focus sealed tube X-ray source (Mo K\a, \l = 0.71073 \%A) operating at 50
kV and 40 mA. Intensity data for [C~7~H~9~N~4~O~2~]^+^ [ClO~4~]^-.^
C~20~H~24~O~6~ ^.^ (H~2~O)~3.25~ were collected at 170 K by \w-scans in 360
frames (0 < \w < 180\%; \f = O\%, 0 < \w < 180\%; \f = 90\%, exposure time of
5 min) in the 2 \Q range 4.88 to 54.41\%.
;
_diffrn_ambient_temperature     293(2)
_diffrn_radiation_type     MoK\a
_diffrn_radiation_wavelength     0.71073
_diffrn_radiation_source     'fine-focus sealed tube'
_diffrn_radiation_monochromator     graphite
_diffrn_measurement_device_type     'Stoe & Cie IPDS II'
_diffrn_measurement_method     '\w and \f scans'
_diffrn_detector_area_resol_mean     ?
_diffrn_reflns_number     51074
_diffrn_reflns_av_R_equivalents     0.0844
_diffrn_reflns_av_sigmaI/netI     0.0351
_diffrn_reflns_theta_min     2.44
_diffrn_reflns_theta_max     26.82
_diffrn_reflns_theta_full     26.82
_diffrn_measured_fraction_theta_max     0.995
_diffrn_measured_fraction_theta_full     0.995
_diffrn_reflns_limit_h_min     -14
_diffrn_reflns_limit_h_max     15
_diffrn_reflns_limit_k_min     -19
_diffrn_reflns_limit_k_max     19
_diffrn_reflns_limit_l_min     -22
_diffrn_reflns_limit_l_max     22
_diffrn_standards_number     ?
_diffrn_standards_interval_count     ?
_diffrn_standards_interval_time     ?
_diffrn_standards_decay_%     ?
_refine_special_details
;
Refinement of <i>F</i>^2^ against ALL reflections. The weighted <i>R</i>-factor
<i>wR</i> and goodness of fit <i>S</i> are based on <i>F</i>^2^, conventional
<i>R</i>-factors <i>R</i> are based on <i>F</i>, with <i>F</i> set to zero for
negative <i>F</i>^2^. The threshold expression of <i>F</i>^2^ >
\s(<i>F</i>^2^) is used only for calculating <i>R</i>-factors(gt) <i>etc</i>.
and is not relevant to the choice of reflections for refinement.
<i>R</i>-factors based on <i>F</i>^2^ are statistically about twice as large
as those based on <i>F</i>, and <i>R</i>- factors based on ALL data will be
even larger.
;
_reflns_number_total     7018
_reflns_number_gt     5299
_reflns_threshold_expression     I>4sigma(I)
_refine_ls_structure_factor_coef     Fsqd
_refine_ls_matrix_type     full
_refine_ls_R_factor_all     0.0658
_refine_ls_R_factor_gt     0.0491
_refine_ls_wR_factor_gt     0.1387
_refine_ls_wR_factor_ref     0.1563
_refine_ls_goodness_of_fit_ref     1.042
_refine_ls_restrained_S_all     1.042
_refine_ls_number_reflns     7017
_refine_ls_number_parameters     434
_refine_ls_number_restraints     0
_refine_ls_hydrogen_treatment     constr
_refine_ls_weighting_scheme     calc
_refine_ls_weighting_details
         'calc w=1/[\s^2^(Fo^2^)+(0.0909P)^2^+0.3494P] where P=(Fo^2^+2Fc^2^)/3'
_atom_sites_solution_hydrogens     geom
_atom_sites_solution_primary     direct
_atom_sites_solution_secondary     difmap
_refine_ls_shift/su_max     0.000
_refine_ls_shift/su_mean     0.000
_refine_diff_density_max     0.316
_refine_diff_density_min     -0.329
_refine_ls_extinction_method     'SHELXL97 (Sheldrick, 2008)'
_refine_ls_extinction_coef     0.0142(14)
_refine_ls_extinction_expression
                                  'Fc^*^=kFc[1+0.001xFc^2^\l^3^/sin(2\q)]^-1/4^'
_refine_ls_abs_structure_details     'Flack (1983), 3092 Friedel pairs'
_refine_ls_abs_structure_Flack     0.02(10)
loop_
    _atom_type_symbol
    _atom_type_description
    _atom_type_scat_dispersion_real
    _atom_type_scat_dispersion_imag
    _atom_type_scat_source
    'C' 'C' 0.0033 0.0016
                         'International Tables Vol C Tables 4.2.6.8 and 6.1.1.4'
    'H' 'H' 0.0000 0.0000
                         'International Tables Vol C Tables 4.2.6.8 and 6.1.1.4'
    'N' 'N' 0.0061 0.0033
                         'International Tables Vol C Tables 4.2.6.8 and 6.1.1.4'
    'O' 'O' 0.0106 0.0060
                         'International Tables Vol C Tables 4.2.6.8 and 6.1.1.4'
    'Cl' 'Cl' 0.1484 0.1585
                         'International Tables Vol C Tables 4.2.6.8 and 6.1.1.4'
_computing_data_collection     'X-AREA (Stoe & Cie, 2002)'
_computing_cell_refinement     'X-AREA (Stoe & Cie, 2002)'
_computing_data_reduction     'X-AREA (Stoe & Cie, 2002)'
_computing_structure_solution     'SIR92 (Altomare <i>et al.</i>, 1993)'
_computing_structure_refinement     'SHELXL97 (Sheldrick, 2008)'
_computing_molecular_graphics     'DIAMOND (Crystal Impact, 2012)'
_computing_publication_material     'SHELXL97 (Sheldrick, 2008)'
loop_
    _atom_site_type_symbol
    _atom_site_label
    _atom_site_fract_x
    _atom_site_fract_y
    _atom_site_fract_z
    _atom_site_U_iso_or_equiv
    _atom_site_adp_type
    _atom_site_calc_flag
    _atom_site_refinement_flags
    _atom_site_occupancy
    _atom_site_symmetry_multiplicity
    _atom_site_disorder_assembly
    _atom_site_disorder_group
    O O2 0.4670(2) 1.15212(15) 0.28756(13) 0.0795(6) Uani d . 1 1 . .
    O O6 0.4096(2) 0.96464(16) 0.47863(13) 0.0807(6) Uani d . 1 1 . .
    N N1 0.44307(18) 1.05635(15) 0.38208(14) 0.0625(5) Uani d . 1 1 . .
    H H1 0.4110 1.0977 0.4065 0.075 Uiso calc R 1 1 . .
    N N3 0.5349(2) 1.01361(16) 0.27257(14) 0.0660(6) Uani d . 1 1 . .
    N N7 0.5362(2) 0.82655(16) 0.38593(16) 0.0726(6) Uani d . 1 1 . .
    N N9 0.5930(2) 0.85970(17) 0.27451(16) 0.0743(7) Uani d . 1 1 . .
    H H9 0.6221 0.8547 0.2313 0.089 Uiso calc R 1 1 . .
    C C2 0.4802(2) 1.07851(18) 0.31248(17) 0.0635(6) Uani d . 1 1 . .
    C C3 0.5843(4) 1.0351(3) 0.20151(19) 0.0875(9) Uani d . 1 1 . .
    H H3A 0.5502 1.0875 0.1825 0.131 Uiso calc R 1 1 . .
    H H3B 0.5720 0.9877 0.1677 0.131 Uiso calc R 1 1 . .
    H H3C 0.6634 1.0445 0.2074 0.131 Uiso calc R 1 1 . .
    C C4 0.5461(2) 0.93354(18) 0.30451(17) 0.0627(6) Uani d . 1 1 . .
    C C5 0.5097(2) 0.91390(18) 0.37377(16) 0.0625(6) Uani d . 1 1 . .
    C C6 0.4505(2) 0.97669(19) 0.41781(17) 0.0633(6) Uani d . 1 1 . .
    C C7 0.5171(4) 0.7767(2) 0.4533(2) 0.0985(12) Uani d . 1 1 . .
    H H7A 0.4483 0.7955 0.4758 0.148 Uiso calc R 1 1 . .
    H H7B 0.5781 0.7862 0.4869 0.148 Uiso calc R 1 1 . .
    H H7C 0.5122 0.7154 0.4416 0.148 Uiso calc R 1 1 . .
    C C8 0.5846(3) 0.7971(2) 0.3256(2) 0.0798(9) Uani d . 1 1 . .
    H H8 0.6098 0.7399 0.3194 0.096 Uiso calc R 1 1 . .
    O O11 0.88091(18) 0.59317(13) 0.11303(14) 0.0735(5) Uani d . 1 1 . .
    O O12 0.85891(16) 0.62645(15) -0.03842(12) 0.0727(5) Uani d . 1 1 . .
    O O13 0.83609(19) 0.80905(15) -0.06969(11) 0.0743(5) Uani d . 1 1 . .
    O O14 0.85961(18) 0.92968(13) 0.02745(12) 0.0702(5) Uani d . 1 1 . .
    O O15 0.90850(16) 0.89503(13) 0.17826(12) 0.0663(5) Uani d . 1 1 . .
    O O16 0.9051(2) 0.71309(14) 0.21114(11) 0.0718(5) Uani d . 1 1 . .
    C C11 0.8407(2) 0.5724(2) 0.1810(2) 0.0746(8) Uani d . 1 1 . .
    C C12 0.8526(3) 0.6374(2) 0.2340(2) 0.0768(9) Uani d . 1 1 . .
    C C13 0.8139(3) 0.6234(3) 0.3055(2) 0.1026(14) Uani d . 1 1 . .
    H H13 0.8210 0.6659 0.3421 0.123 Uiso calc R 1 1 . .
    C C14 0.7622(4) 0.5399(4) 0.3200(3) 0.121(2) Uani d . 1 1 . .
    H H14 0.7349 0.5283 0.3671 0.146 Uiso calc R 1 1 . .
    C C15 0.7523(4) 0.4778(4) 0.2674(4) 0.127(2) Uani d . 1 1 . .
    H H15 0.7194 0.4241 0.2782 0.153 Uiso calc R 1 1 . .
    C C16 0.7903(3) 0.4945(2) 0.1998(3) 0.0981(13) Uani d . 1 1 . .
    H H16 0.7824 0.4515 0.1637 0.118 Uiso calc R 1 1 . .
    C C17 0.8778(3) 0.5258(2) 0.0583(2) 0.0854(10) Uani d . 1 1 . .
    H H17A 0.8008 0.5091 0.0482 0.102 Uiso calc R 1 1 . .
    H H17B 0.9181 0.4745 0.0755 0.102 Uiso calc R 1 1 . .
    C C18 0.9306(3) 0.5608(2) -0.0088(2) 0.0851(10) Uani d . 1 1 . .
    H H18A 1.0032 0.5859 0.0030 0.102 Uiso calc R 1 1 . .
    H H18B 0.9414 0.5143 -0.0445 0.102 Uiso calc R 1 1 . .
    C C19 0.9059(3) 0.6708(3) -0.10055(17) 0.0792(9) Uani d . 1 1 . .
    H H19A 0.9171 0.6296 -0.1406 0.095 Uiso calc R 1 1 . .
    H H19B 0.9781 0.6954 -0.0874 0.095 Uiso calc R 1 1 . .
    C C20 0.8298(3) 0.7414(3) -0.12458(16) 0.0803(9) Uani d . 1 1 . .
    H H20A 0.8528 0.7639 -0.1723 0.096 Uiso calc R 1 1 . .
    H H20B 0.7537 0.7196 -0.1286 0.096 Uiso calc R 1 1 . .
    C C21 0.7786(2) 0.8836(2) -0.08359(18) 0.0740(8) Uani d . 1 1 . .
    C C22 0.7899(2) 0.9493(2) -0.03031(19) 0.0736(8) Uani d . 1 1 . .
    C C23 0.7343(3) 1.0296(3) -0.0379(2) 0.0947(12) Uani d . 1 1 . .
    H H23 0.7404 1.0735 -0.0026 0.114 Uiso calc R 1 1 . .
    C C24 0.6683(4) 1.0404(4) -0.1022(4) 0.125(2) Uani d . 1 1 . .
    H H24 0.6303 1.0930 -0.1091 0.150 Uiso calc R 1 1 . .
    C C25 0.6586(4) 0.9765(5) -0.1541(3) 0.130(2) Uani d . 1 1 . .
    H H25 0.6151 0.9859 -0.1959 0.155 Uiso calc R 1 1 . .
    C C26 0.7125(3) 0.8991(3) -0.1449(2) 0.0967(12) Uani d . 1 1 . .
    H H26 0.7049 0.8555 -0.1804 0.116 Uiso calc R 1 1 . .
    C C27 0.8772(3) 0.99687(19) 0.0821(2) 0.0762(8) Uani d . 1 1 . .
    H H27A 0.8072 1.0107 0.1067 0.091 Uiso calc R 1 1 . .
    H H27B 0.9055 1.0498 0.0590 0.091 Uiso calc R 1 1 . .
    C C28 0.9597(3) 0.9629(2) 0.13603(19) 0.0747(8) Uani d . 1 1 . .
    H H28A 1.0247 0.9400 0.1103 0.090 Uiso calc R 1 1 . .
    H H28B 0.9841 1.0098 0.1684 0.090 Uiso calc R 1 1 . .
    C C29 0.9845(3) 0.8518(2) 0.22719(18) 0.0738(8) Uani d . 1 1 . .
    H H29A 1.0125 0.8930 0.2635 0.089 Uiso calc R 1 1 . .
    H H29B 1.0479 0.8290 0.1996 0.089 Uiso calc R 1 1 . .
    C C30 0.9255(3) 0.7794(2) 0.26431(17) 0.0782(8) Uani d . 1 1 . .
    H H30A 0.9710 0.7564 0.3042 0.094 Uiso calc R 1 1 . .
    H H30B 0.8552 0.8002 0.2848 0.094 Uiso calc R 1 1 . .
    Cl Cl1 0.22252(9) 0.73830(6) 0.35970(7) 0.1009(3) Uani d . 1 1 . .
    O O21 0.1452(4) 0.7997(2) 0.3897(2) 0.1286(11) Uani d . 1 1 . .
    O O22 0.1621(4) 0.6775(2) 0.3156(3) 0.1529(16) Uani d . 1 1 . .
    O O23 0.3015(3) 0.7825(3) 0.3166(3) 0.1486(14) Uani d . 1 1 . .
    O O24 0.2795(4) 0.6895(3) 0.4140(3) 0.171(2) Uani d . 1 1 . .
    O O1W 0.67017(17) 0.69899(13) 0.04627(11) 0.0677(5) Uani d . 1 1 . .
    H H1O1 0.7331 0.6867 0.0312 0.102 Uiso d R 1 1 . .
    H H2O1 0.6246 0.7115 0.0141 0.102 Uiso d R 1 1 . .
    O O2W 1.00739(19) 0.76413(15) 0.05640(12) 0.0791(6) Uani d . 1 1 . .
    H H1O2 0.9760 0.7346 0.0881 0.119 Uiso d R 1 1 . .
    H H2O2 0.9660 0.8065 0.0507 0.119 Uiso d R 1 1 . .
    O O3W 0.69410(18) 0.83435(16) 0.14960(13) 0.0825(6) Uani d . 1 1 . .
    H H1O3 0.6811 0.7941 0.1208 0.128 Uiso d R 1 1 . .
    H H2O3 0.7613 0.8457 0.1496 0.124 Uiso d R 1 1 . .
    O O4W 0.7438(9) 0.6622(7) 0.4630(4) 0.093(3) Uani d P 0.25 1 . .
loop_
    _atom_site_aniso_label
    _atom_site_aniso_U_11
    _atom_site_aniso_U_22
    _atom_site_aniso_U_33
    _atom_site_aniso_U_12
    _atom_site_aniso_U_13
    _atom_site_aniso_U_23
    O2 0.0822(14) 0.0664(12) 0.0901(15) 0.0001(10) -0.0082(11) 0.0057(11)
    O6 0.0735(12) 0.0897(15) 0.0787(14) -0.0036(11) 0.0036(11) 0.0004(11)
    N1 0.0560(11) 0.0606(12) 0.0708(13) 0.0022(10) -0.0049(10) -0.0053(10)
    N3 0.0592(12) 0.0669(14) 0.0718(14) -0.0034(10) -0.0010(10) -0.0057(11)
    N7 0.0647(13) 0.0625(13) 0.0906(17) -0.0016(11) -0.0157(13) -0.0026(13)
    N9 0.0607(13) 0.0712(15) 0.0910(17) 0.0033(12) -0.0082(12) -0.0223(14)
    C2 0.0523(13) 0.0614(15) 0.0767(17) -0.0024(11) -0.0096(12) -0.0057(13)
    C3 0.104(2) 0.085(2) 0.0738(19) -0.007(2) 0.0098(18) -0.0055(16)
    C4 0.0486(12) 0.0618(15) 0.0777(17) -0.0023(11) -0.0086(12) -0.0121(13)
    C5 0.0542(13) 0.0585(14) 0.0749(17) -0.0012(11) -0.0100(12) -0.0035(12)
    C6 0.0496(12) 0.0694(16) 0.0710(17) -0.0045(11) -0.0085(12) -0.0038(13)
    C7 0.109(3) 0.075(2) 0.111(3) -0.007(2) -0.023(2) 0.021(2)
    C8 0.0647(16) 0.0633(17) 0.111(3) 0.0032(14) -0.0195(18) -0.0124(18)
    O11 0.0724(12) 0.0569(10) 0.0911(14) -0.0054(9) -0.0053(11) 0.0116(10)
    O12 0.0560(10) 0.0762(12) 0.0859(13) 0.0014(9) 0.0037(10) -0.0127(10)
    O13 0.0752(12) 0.0826(13) 0.0653(11) -0.0069(11) -0.0087(10) 0.0054(10)
    O14 0.0688(11) 0.0595(10) 0.0823(12) 0.0028(9) -0.0039(10) 0.0050(9)
    O15 0.0538(9) 0.0670(11) 0.0782(11) -0.0086(8) -0.0064(9) -0.0077(9)
    O16 0.0812(12) 0.0683(11) 0.0659(11) -0.0003(10) 0.0046(10) 0.0055(9)
    C11 0.0516(13) 0.0677(17) 0.105(2) 0.0049(12) -0.0009(15) 0.0291(17)
    C12 0.0557(14) 0.082(2) 0.093(2) 0.0131(14) 0.0066(14) 0.0339(18)
    C13 0.077(2) 0.125(3) 0.106(3) 0.032(2) 0.022(2) 0.057(3)
    C14 0.071(2) 0.148(4) 0.145(4) 0.033(3) 0.037(3) 0.093(4)
    C15 0.071(2) 0.110(3) 0.202(6) 0.017(2) 0.024(3) 0.076(4)
    C16 0.0577(16) 0.079(2) 0.158(4) 0.0009(15) -0.003(2) 0.056(2)
    C17 0.0680(18) 0.0517(15) 0.136(3) 0.0050(13) -0.020(2) -0.0096(17)
    C18 0.0648(17) 0.0672(18) 0.123(3) 0.0087(15) -0.0039(18) -0.0287(19)
    C19 0.0619(15) 0.106(2) 0.0696(17) -0.0173(16) 0.0104(14) -0.0302(17)
    C20 0.0731(18) 0.112(2) 0.0557(14) -0.0240(18) 0.0015(13) -0.0057(16)
    C21 0.0556(14) 0.093(2) 0.0732(17) -0.0043(14) -0.0020(13) 0.0311(17)
    C22 0.0534(14) 0.0809(19) 0.0866(19) 0.0008(13) 0.0076(14) 0.0316(17)
    C23 0.0722(19) 0.096(2) 0.117(3) 0.0136(18) 0.016(2) 0.045(2)
    C24 0.081(2) 0.144(4) 0.150(4) 0.029(3) 0.016(3) 0.085(4)
    C25 0.089(3) 0.185(6) 0.115(3) 0.019(4) -0.006(3) 0.080(4)
    C26 0.0722(19) 0.140(3) 0.078(2) -0.006(2) -0.0080(17) 0.042(2)
    C27 0.0732(18) 0.0524(14) 0.103(2) -0.0064(13) 0.0146(17) -0.0025(15)
    C28 0.0644(15) 0.0657(16) 0.094(2) -0.0155(13) 0.0059(15) -0.0140(15)
    C29 0.0573(15) 0.088(2) 0.0756(18) -0.0004(14) -0.0136(14) -0.0204(15)
    C30 0.0702(18) 0.101(2) 0.0633(16) 0.0113(17) -0.0067(14) -0.0063(16)
    Cl1 0.0875(6) 0.0753(5) 0.1399(9) 0.0048(4) -0.0248(6) -0.0116(5)
    O21 0.155(3) 0.099(2) 0.132(2) 0.010(2) 0.018(2) -0.0204(19)
    O22 0.135(3) 0.110(2) 0.213(4) 0.006(2) -0.068(3) -0.051(3)
    O23 0.116(3) 0.150(3) 0.180(4) -0.009(2) 0.014(3) -0.001(3)
    O24 0.164(4) 0.122(3) 0.227(5) -0.013(3) -0.103(4) 0.031(3)
    O1W 0.0572(10) 0.0723(11) 0.0737(11) 0.0037(9) 0.0079(9) 0.0034(9)
    O2W 0.0788(13) 0.0803(13) 0.0782(13) -0.0053(11) 0.0104(11) 0.0007(10)
    O3W 0.0557(10) 0.0893(15) 0.1025(15) -0.0050(10) 0.0010(10) -0.0266(13)
    O4W 0.114(7) 0.121(7) 0.045(4) 0.059(6) -0.014(4) -0.015(4)
_geom_special_details
;
All e.s.d.'s (except the e.s.d. in the dihedral angle between two l.s. planes)
are estimated using the full covariance matrix. The cell e.s.d.'s are taken
into account individually in the estimation of e.s.d.'s in distances, angles
and torsion angles; correlations between e.s.d.'s in cell parameters are only
used when they are defined by crystal symmetry. An approximate (isotropic)
treatment of cell e.s.d.'s is used for estimating e.s.d.'s involving l.s.
planes.
;
loop_
    _geom_bond_atom_site_label_1
    _geom_bond_atom_site_label_2
    _geom_bond_site_symmetry_2
    _geom_bond_distance
    _geom_bond_publ_flag
    O2 C2 . 1.220(4) ?
    O6 C6 . 1.219(4) ?
    N1 C2 . 1.379(4) ?
    N1 C6 . 1.379(4) ?
    N1 H1 . 0.8600 ?
    N3 C4 . 1.358(4) ?
    N3 C2 . 1.388(4) ?
    N3 C3 . 1.454(4) ?
    N7 C8 . 1.315(5) ?
    N7 C5 . 1.387(4) ?
    N7 C7 . 1.456(5) ?
    N9 C8 . 1.334(5) ?
    N9 C4 . 1.370(4) ?
    N9 H9 . 0.8600 ?
    C3 H3A . 0.9600 ?
    C3 H3B . 0.9600 ?
    C3 H3C . 0.9600 ?
    C4 C5 . 1.361(4) ?
    C5 C6 . 1.433(4) ?
    C7 H7A . 0.9600 ?
    C7 H7B . 0.9600 ?
    C7 H7C . 0.9600 ?
    C8 H8 . 0.9300 ?
    O11 C11 . 1.359(4) ?
    O11 C17 . 1.428(4) ?
    O12 C18 . 1.422(4) ?
    O12 C19 . 1.428(4) ?
    O13 C21 . 1.351(4) ?
    O13 C20 . 1.435(4) ?
    O14 C22 . 1.370(4) ?
    O14 C27 . 1.440(4) ?
    O15 C28 . 1.424(4) ?
    O15 C29 . 1.430(4) ?
    O16 C12 . 1.377(4) ?
    O16 C30 . 1.418(4) ?
    C11 C16 . 1.375(4) ?
    C11 C12 . 1.388(5) ?
    C12 C13 . 1.392(5) ?
    C13 C14 . 1.439(7) ?
    C13 H13 . 0.9300 ?
    C14 C15 . 1.348(8) ?
    C14 H14 . 0.9300 ?
    C15 C16 . 1.330(8) ?
    C15 H15 . 0.9300 ?
    C16 H16 . 0.9300 ?
    C17 C18 . 1.471(5) ?
    C17 H17A . 0.9700 ?
    C17 H17B . 0.9700 ?
    C18 H18A . 0.9700 ?
    C18 H18B . 0.9700 ?
    C19 C20 . 1.474(5) ?
    C19 H19A . 0.9700 ?
    C19 H19B . 0.9700 ?
    C20 H20A . 0.9700 ?
    C20 H20B . 0.9700 ?
    C21 C26 . 1.382(4) ?
    C21 C22 . 1.398(5) ?
    C22 C23 . 1.399(5) ?
    C23 C24 . 1.415(7) ?
    C23 H23 . 0.9300 ?
    C24 C25 . 1.360(8) ?
    C24 H24 . 0.9300 ?
    C25 C26 . 1.355(8) ?
    C25 H25 . 0.9300 ?
    C26 H26 . 0.9300 ?
    C27 C28 . 1.481(5) ?
    C27 H27A . 0.9700 ?
    C27 H27B . 0.9700 ?
    C28 H28A . 0.9700 ?
    C28 H28B . 0.9700 ?
    C29 C30 . 1.471(5) ?
    C29 H29A . 0.9700 ?
    C29 H29B . 0.9700 ?
    C30 H30A . 0.9700 ?
    C30 H30B . 0.9700 ?
    Cl1 O23 . 1.397(4) ?
    Cl1 O24 . 1.408(4) ?
    Cl1 O22 . 1.421(3) ?
    Cl1 O21 . 1.422(4) ?
    O1W H1O1 . 0.8201 ?
    O1W H2O1 . 0.8201 ?
    O2W H1O2 . 0.8201 ?
    O2W H2O2 . 0.8199 ?
    O3W H1O3 . 0.8200 ?
    O3W H2O3 . 0.8200 ?
loop_
    _geom_angle_atom_site_label_1
    _geom_angle_atom_site_label_2
    _geom_angle_atom_site_label_3
    _geom_angle_site_symmetry_1
    _geom_angle_site_symmetry_3
    _geom_angle
    _geom_angle_publ_flag
    C2 N1 C6 . . 128.7(2) ?
    C2 N1 H1 . . 115.7 ?
    C6 N1 H1 . . 115.7 ?
    C4 N3 C2 . . 117.7(3) ?
    C4 N3 C3 . . 122.7(3) ?
    C2 N3 C3 . . 119.4(3) ?
    C8 N7 C5 . . 107.2(3) ?
    C8 N7 C7 . . 125.9(3) ?
    C5 N7 C7 . . 126.8(3) ?
    C8 N9 C4 . . 106.4(3) ?
    C8 N9 H9 . . 126.8 ?
    C4 N9 H9 . . 126.8 ?
    O2 C2 N1 . . 121.5(3) ?
    O2 C2 N3 . . 121.6(3) ?
    N1 C2 N3 . . 116.9(2) ?
    N3 C3 H3A . . 109.5 ?
    N3 C3 H3B . . 109.5 ?
    H3A C3 H3B . . 109.5 ?
    N3 C3 H3C . . 109.5 ?
    H3A C3 H3C . . 109.5 ?
    H3B C3 H3C . . 109.5 ?
    N3 C4 C5 . . 124.0(3) ?
    N3 C4 N9 . . 127.6(3) ?
    C5 C4 N9 . . 108.4(3) ?
    C4 C5 N7 . . 106.6(3) ?
    C4 C5 C6 . . 121.6(3) ?
    N7 C5 C6 . . 131.8(3) ?
    O6 C6 N1 . . 122.1(3) ?
    O6 C6 C5 . . 126.9(3) ?
    N1 C6 C5 . . 111.0(3) ?
    N7 C7 H7A . . 109.5 ?
    N7 C7 H7B . . 109.5 ?
    H7A C7 H7B . . 109.5 ?
    N7 C7 H7C . . 109.5 ?
    H7A C7 H7C . . 109.5 ?
    H7B C7 H7C . . 109.5 ?
    N7 C8 N9 . . 111.4(3) ?
    N7 C8 H8 . . 124.3 ?
    N9 C8 H8 . . 124.3 ?
    C11 O11 C17 . . 116.9(3) ?
    C18 O12 C19 . . 113.3(3) ?
    C21 O13 C20 . . 116.7(3) ?
    C22 O14 C27 . . 117.3(2) ?
    C28 O15 C29 . . 113.4(2) ?
    C12 O16 C30 . . 118.1(3) ?
    O11 C11 C16 . . 125.5(4) ?
    O11 C11 C12 . . 115.1(3) ?
    C16 C11 C12 . . 119.4(4) ?
    O16 C12 C11 . . 115.9(3) ?
    O16 C12 C13 . . 124.0(4) ?
    C11 C12 C13 . . 120.1(4) ?
    C12 C13 C14 . . 116.6(5) ?
    C12 C13 H13 . . 121.7 ?
    C14 C13 H13 . . 121.7 ?
    C15 C14 C13 . . 122.0(4) ?
    C15 C14 H14 . . 119.0 ?
    C13 C14 H14 . . 119.0 ?
    C16 C15 C14 . . 119.2(5) ?
    C16 C15 H15 . . 120.4 ?
    C14 C15 H15 . . 120.4 ?
    C15 C16 C11 . . 122.8(5) ?
    C15 C16 H16 . . 118.6 ?
    C11 C16 H16 . . 118.6 ?
    O11 C17 C18 . . 107.6(3) ?
    O11 C17 H17A . . 110.2 ?
    C18 C17 H17A . . 110.2 ?
    O11 C17 H17B . . 110.2 ?
    C18 C17 H17B . . 110.2 ?
    H17A C17 H17B . . 108.5 ?
    O12 C18 C17 . . 108.1(3) ?
    O12 C18 H18A . . 110.1 ?
    C17 C18 H18A . . 110.1 ?
    O12 C18 H18B . . 110.1 ?
    C17 C18 H18B . . 110.1 ?
    H18A C18 H18B . . 108.4 ?
    O12 C19 C20 . . 109.7(2) ?
    O12 C19 H19A . . 109.7 ?
    C20 C19 H19A . . 109.7 ?
    O12 C19 H19B . . 109.7 ?
    C20 C19 H19B . . 109.7 ?
    H19A C19 H19B . . 108.2 ?
    O13 C20 C19 . . 106.7(2) ?
    O13 C20 H20A . . 110.4 ?
    C19 C20 H20A . . 110.4 ?
    O13 C20 H20B . . 110.4 ?
    C19 C20 H20B . . 110.4 ?
    H20A C20 H20B . . 108.6 ?
    O13 C21 C26 . . 125.7(4) ?
    O13 C21 C22 . . 115.2(3) ?
    C26 C21 C22 . . 119.2(3) ?
    O14 C22 C21 . . 115.4(3) ?
    O14 C22 C23 . . 123.7(4) ?
    C21 C22 C23 . . 120.9(3) ?
    C22 C23 C24 . . 116.6(5) ?
    C22 C23 H23 . . 121.7 ?
    C24 C23 H23 . . 121.7 ?
    C25 C24 C23 . . 122.2(5) ?
    C25 C24 H24 . . 118.9 ?
    C23 C24 H24 . . 118.9 ?
    C26 C25 C24 . . 120.0(5) ?
    C26 C25 H25 . . 120.0 ?
    C24 C25 H25 . . 120.0 ?
    C25 C26 C21 . . 121.2(5) ?
    C25 C26 H26 . . 119.4 ?
    C21 C26 H26 . . 119.4 ?
    O14 C27 C28 . . 107.5(2) ?
    O14 C27 H27A . . 110.2 ?
    C28 C27 H27A . . 110.2 ?
    O14 C27 H27B . . 110.2 ?
    C28 C27 H27B . . 110.2 ?
    H27A C27 H27B . . 108.5 ?
    O15 C28 C27 . . 108.9(2) ?
    O15 C28 H28A . . 109.9 ?
    C27 C28 H28A . . 109.9 ?
    O15 C28 H28B . . 109.9 ?
    C27 C28 H28B . . 109.9 ?
    H28A C28 H28B . . 108.3 ?
    O15 C29 C30 . . 109.0(2) ?
    O15 C29 H29A . . 109.9 ?
    C30 C29 H29A . . 109.9 ?
    O15 C29 H29B . . 109.9 ?
    C30 C29 H29B . . 109.9 ?
    H29A C29 H29B . . 108.3 ?
    O16 C30 C29 . . 107.8(2) ?
    O16 C30 H30A . . 110.1 ?
    C29 C30 H30A . . 110.1 ?
    O16 C30 H30B . . 110.1 ?
    C29 C30 H30B . . 110.1 ?
    H30A C30 H30B . . 108.5 ?
    O23 Cl1 O24 . . 108.7(3) ?
    O23 Cl1 O22 . . 110.0(3) ?
    O24 Cl1 O22 . . 107.1(3) ?
    O23 Cl1 O21 . . 109.5(3) ?
    O24 Cl1 O21 . . 113.2(3) ?
    O22 Cl1 O21 . . 108.4(2) ?
    H1O1 O1W H2O1 . . 115.1 ?
    H1O2 O2W H2O2 . . 104.2 ?
    H1O3 O3W H2O3 . . 110.1 ?
loop_
    _geom_hbond_atom_site_label_D
    _geom_hbond_atom_site_label_H
    _geom_hbond_atom_site_label_A
    _geom_hbond_site_symmetry_A
    _geom_hbond_distance_DH
    _geom_hbond_distance_HA
    _geom_hbond_distance_DA
    _geom_hbond_angle_DHA
    N9 H9 O3W . 0.86 1.74 2.594(4) 171.9
    O1W H1O1 O12 . 0.82 2.17 2.941(3) 157.7
    O2W H1O2 O16 . 0.82 2.41 3.156(3) 152.1
    O2W H1O2 O11 . 0.82 2.48 3.182(3) 144.5
    O2W H2O2 O14 . 0.82 2.31 3.124(3) 175.3
    O3W H1O3 O1W . 0.82 1.99 2.802(3) 172.4
    O3W H2O3 O15 . 0.82 1.98 2.769(3) 161.3
    N1 H1 O1W 4_655 0.86 2.01 2.871(3) 174.2
    O1W H2O1 O2W 3_465 0.82 1.93 2.747(3) 174.9
