# Supplementary material for: Theobrominium perchlorate dibenzo-18-crown-6 3.25-hydrate
Source: Acta Crystallogr Sect E Struct Rep Online. 2013 Jun 8;69(Pt 7):o1027. doi: 10.1107/S1600536813014463 (PMC3772464; doi:10.1107/S1600536813014463)
Supplement: Supplementary file 2 [file e-69-o1027-Isup2.hkl]

# 
# h,k,l, Fc-squared, Fo-squared, sigma(Fo-squared) and status flag 
# 
data_I
_shelx_title ' I         P 21 21 21   R = 0.05' 
_shelx_refln_list_code          4 
_shelx_F_calc_maximum      218.79 
_exptl_crystal_F_000      1474.00 
_reflns_d_resolution_high  0.7876 
 
loop_ 
 _symmetry_equiv_pos_as_xyz 
 'x, y, z' 
 '-x+1/2, -y, z+1/2' 
 'x+1/2, -y+1/2, -z' 
 '-x, y+1/2, -z+1/2' 
 
_cell_length_a    11.9292 
_cell_length_b    15.2505 
_cell_length_c    18.1222 
_cell_angle_alpha  90.000 
_cell_angle_beta   90.000 
_cell_angle_gamma  90.000 
 
_shelx_F_squared_multiplier     1.000 
 
loop_ 
 _refln_index_h 
 _refln_index_k 
 _refln_index_l 
 _refln_F_squared_calc 
 _refln_F_squared_meas 
 _refln_F_squared_sigma 
 _refln_observed_status 
   4   0   0       67.48      100.93      6.11 o 
   6   0   0      118.92      108.99      6.25 o 
   8   0   0        9.56        1.95      4.40 o 
  10   0   0        0.24        2.73      4.28 o 
  12   0   0        1.75        1.75      3.91 o 
  14   0   0        3.98        4.90      3.29 o 
   2   1   0     4987.44     5274.85    129.28 o 
   3   1   0      287.13      208.01      4.12 o 
   4   1   0       99.10      136.33      3.77 o 
   5   1   0        1.88        0.95      3.32 o 
   6   1   0     3857.98     4296.55     67.80 o 
   7   1   0      441.77      463.97      8.80 o 
   8   1   0       71.07       70.61      3.39 o 
   9   1   0       15.05        5.66      2.88 o 
  10   1   0      183.83      242.69      5.63 o 
  11   1   0      132.09      124.28      3.34 o 
  12   1   0       17.40       13.89      2.72 o 
  13   1   0        2.58       -2.01      2.60 o 
  14   1   0        1.65        1.83      2.53 o 
  15   1   0        9.02        6.39      2.62 o 
   0   2   0      396.26      139.96      5.01 o 
   1   2   0     2859.30     2702.14     84.56 o 
   2   2   0     2644.11     2923.13     69.94 o 
   3   2   0     6950.14     6753.71    231.18 o 
   4   2   0      268.05      265.26      6.01 o 
   5   2   0     1191.32     1157.70     24.40 o 
   6   2   0     2228.28     2178.11     20.89 o 
   7   2   0       13.56        3.22      3.13 o 
   8   2   0       59.34       50.23      3.14 o 
   9   2   0       12.34       16.79      2.89 o 
  10   2   0      388.48      385.05      5.84 o 
  11   2   0        4.37        3.93      2.73 o 
  12   2   0      161.41      174.02      2.77 o 
  13   2   0        3.13        4.98      2.34 o 
  14   2   0        1.89       -1.33      2.39 o 
  15   2   0        5.15        0.36      4.47 o 
   1   3   0      918.82      325.51      9.33 o 
   2   3   0    18915.02    21913.41    622.15 o 
   3   3   0     2162.49     1507.63     43.74 o 
   4   3   0     2176.46     2158.70     29.62 o 
   5   3   0     4149.21     3979.62     41.59 o 
   6   3   0      434.85      473.78      8.71 o 
   7   3   0      176.12      179.95      3.69 o 
   8   3   0      223.22      251.53      4.20 o 
   9   3   0      534.47      577.65     12.42 o 
  10   3   0      208.07      240.54      3.54 o 
  11   3   0        2.86        4.05      2.52 o 
  12   3   0      101.89      106.26      2.86 o 
  13   3   0        0.00        2.88      2.68 o 
  14   3   0       17.95       16.96      2.62 o 
   0   4   0    16485.87    16867.71   1084.68 o 
   1   4   0      645.68      656.91     14.25 o 
   2   4   0     1211.87     1065.13     18.70 o 
   3   4   0        9.51        2.08      3.21 o 
   4   4   0     2804.70     2709.51     72.55 o 
   5   4   0        8.36       13.90      2.81 o 
   6   4   0      704.30      785.76     23.68 o 
   7   4   0      984.53      887.48     19.88 o 
   8   4   0       20.04       24.85      3.24 o 
   9   4   0      146.49      156.81      3.44 o 
  10   4   0       34.23       49.06      2.80 o 
  11   4   0        0.02        3.42      2.68 o 
  12   4   0        1.52        0.24      2.61 o 
  13   4   0       13.35       13.71      2.45 o 
  14   4   0        5.74        2.05      2.49 o 
   1   5   0       80.01       54.78      4.46 o 
   2   5   0     6718.92     6538.20    150.02 o 
   3   5   0      221.70      320.51      8.33 o 
   4   5   0      360.14      373.17      7.92 o 
   5   5   0      168.38      213.32      3.97 o 
   6   5   0        2.83       -1.18      3.03 o 
   7   5   0      725.04      787.95     15.26 o 
   8   5   0        4.21        1.04      2.78 o 
   9   5   0      212.13      246.25      4.66 o 
  10   5   0      134.31      152.14      4.56 o 
  11   5   0        3.06        4.43      2.60 o 
  12   5   0       27.97       32.96      2.53 o 
  13   5   0        7.38        5.84      2.34 o 
  14   5   0        3.06        8.26      2.60 o 
   0   6   0      138.86      144.72      5.08 o 
   1   6   0       71.57       66.34      3.47 o 
   2   6   0      210.36      218.34      6.34 o 
   3   6   0     3308.62     3250.75     66.92 o 
   4   6   0      341.23      319.02      4.56 o 
   5   6   0      463.39      496.85      9.87 o 
   6   6   0       15.08       14.77      3.22 o 
   7   6   0      979.99      959.11     22.33 o 
   8   6   0      153.15      159.17      4.64 o 
   9   6   0      269.76      303.72     10.22 o 
  10   6   0       41.44       47.22      2.77 o 
  11   6   0       11.07       16.40      2.62 o 
  12   6   0        7.91       10.41      2.55 o 
  13   6   0        0.07        0.42      2.55 o 
  14   6   0       40.47       41.46      2.81 o 
   1   7   0       39.83       59.06      3.15 o 
   2   7   0      214.85      204.50      7.56 o 
   3   7   0      886.53      777.18     26.85 o 
   4   7   0      216.93      189.65      6.57 o 
   5   7   0       79.80       58.26      2.65 o 
   6   7   0      579.95      534.01     11.84 o 
   7   7   0        4.15        2.88      2.83 o 
   8   7   0      306.37      294.62      3.30 o 
   9   7   0       55.57       52.41      2.95 o 
  10   7   0      198.33      190.53      3.42 o 
  11   7   0        4.50        5.49      2.66 o 
  12   7   0        3.81       -1.57      2.76 o 
  13   7   0       56.19       40.10      5.39 o 
  14   7   0        9.27        6.75      2.48 o 
   0   8   0      521.65      482.45     35.77 o 
   1   8   0        6.94       17.65      2.83 o 
   2   8   0      265.08      282.32     11.38 o 
   3   8   0      557.23      557.22     15.35 o 
   4   8   0      362.58      313.24     12.73 o 
   5   8   0      958.41     1057.31     33.22 o 
   6   8   0      144.89      150.53      4.27 o 
   7   8   0       81.81       89.62      2.83 o 
   8   8   0      319.54      334.57      4.86 o 
   9   8   0       83.97       77.54      4.01 o 
  10   8   0       61.52       62.30      3.05 o 
  11   8   0       45.05       30.63      4.11 o 
  12   8   0       15.89       16.41      2.67 o 
  13   8   0        0.22        1.10      2.46 o 
   1   9   0      276.33      262.75     11.03 o 
   2   9   0      269.64      246.46      8.79 o 
   3   9   0      160.60      157.62      7.56 o 
   4   9   0      227.15      248.11     12.22 o 
   5   9   0     1186.43     1109.58     30.63 o 
   6   9   0       63.93       69.85      2.92 o 
   7   9   0      252.05      274.67      7.15 o 
   8   9   0      402.75      411.30      8.64 o 
   9   9   0       18.52       11.09      3.05 o 
  10   9   0        0.60        1.83      2.91 o 
  11   9   0       18.99       19.22      2.67 o 
  12   9   0        4.63        1.90      2.61 o 
  13   9   0        1.46        3.46      2.54 o 
   0  10   0       11.96        9.91      4.46 o 
   1  10   0        0.71        3.24      3.15 o 
   2  10   0       94.63      113.32      3.26 o 
   3  10   0      847.80      913.48     40.28 o 
   4  10   0      919.52      915.55     52.55 o 
   5  10   0       35.22       36.49      2.88 o 
   6  10   0       20.39       17.89      2.67 o 
   7  10   0       44.63       49.13      2.41 o 
   8  10   0       23.24       33.01      2.45 o 
   9  10   0        6.89        4.93      2.86 o 
  10  10   0       32.04       28.83      4.08 o 
  11  10   0        7.29        8.28      2.22 o 
  12  10   0        1.27       -0.44      2.63 o 
   1  11   0       16.37       18.43      3.38 o 
   2  11   0      584.12      638.46     21.82 o 
   3  11   0      312.52      324.74     15.05 o 
   4  11   0      487.18      439.40     21.25 o 
   5  11   0       93.30       84.86      3.95 o 
   6  11   0      521.47      532.24     16.27 o 
   7  11   0       50.25       41.36      2.75 o 
   8  11   0       16.59       13.68      2.53 o 
   9  11   0       15.62       14.18      2.74 o 
  10  11   0      115.54      117.65      3.14 o 
  11  11   0       16.34       10.10      2.62 o 
  12  11   0        0.44        1.64      2.57 o 
   0  12   0        5.90       13.86      4.24 o 
   1  12   0        0.80        1.69      3.29 o 
   2  12   0        5.61        2.14      3.11 o 
   3  12   0      389.27      376.58     16.94 o 
   4  12   0      320.70      297.65     16.41 o 
   5  12   0       12.66        6.52      2.58 o 
   6  12   0      136.61      129.15      6.14 o 
   7  12   0      121.88      107.70      5.32 o 
   8  12   0       52.66       36.91      4.95 o 
   9  12   0        5.45        4.73      2.49 o 
  10  12   0        5.87        6.49      2.32 o 
  11  12   0        0.20        1.85      2.51 o 
   1  13   0       38.81       46.00      3.55 o 
   2  13   0       18.30       22.77      2.77 o 
   3  13   0        0.44       -0.36      2.64 o 
   4  13   0      346.92      378.44     16.85 o 
   5  13   0       23.44       34.66      2.64 o 
   6  13   0       47.01       33.05      4.62 o 
   7  13   0       16.03       14.73      2.35 o 
   8  13   0        0.78        1.61      2.40 o 
   9  13   0        3.68        2.16      2.35 o 
  10  13   0        5.56        0.63      2.55 o 
  11  13   0        1.79       -0.51      2.90 o 
   0  14   0        9.35        5.84      3.53 o 
   1  14   0       12.48       14.57      2.58 o 
   2  14   0      159.55      178.25      5.07 o 
   3  14   0      210.95      227.20      8.99 o 
   4  14   0       41.06       47.01      3.14 o 
   5  14   0       61.21       62.70      3.62 o 
   6  14   0       59.63       68.82      5.60 o 
   7  14   0        5.63        2.40      2.58 o 
   8  14   0        0.70        5.58      2.90 o 
   9  14   0        0.85       -0.11      2.71 o 
  10  14   0        2.14       -0.73      2.45 o 
   1  15   0       78.67       75.50      2.72 o 
   2  15   0       13.04       16.24      2.70 o 
   3  15   0       90.80       93.20      3.56 o 
   4  15   0       13.85        9.49      2.35 o 
   5  15   0       16.73       13.53      2.63 o 
   6  15   0       14.87       11.06      2.55 o 
   7  15   0       50.80       56.77      4.92 o 
   8  15   0        1.47        2.69      2.33 o 
   9  15   0        3.84        5.87      2.56 o 
   0  16   0        0.09       -3.36      3.36 o 
   1  16   0        1.88        0.56      2.44 o 
   2  16   0       91.68       94.66     14.00 o 
   3  16   0       13.64       26.00      3.27 o 
   4  16   0        2.46        0.27      2.31 o 
   5  16   0       85.13       83.93     10.88 o 
   6  16   0       15.75       15.93      2.40 o 
   7  16   0        0.10       -2.60      2.60 o 
   8  16   0       10.75        8.20      2.41 o 
   1  17   0       78.95      103.14     10.28 o 
   2  17   0        0.07       -0.03      2.21 o 
   3  17   0        0.61        2.26      2.56 o 
   4  17   0       15.53        8.93      2.39 o 
   5  17   0        0.98       -2.15      2.42 o 
   6  17   0        2.07        0.72      2.40 o 
   7  17   0        1.57        0.81      2.33 o 
   0  18   0       11.58       13.51      3.26 o 
   1  18   0        2.38        2.39      2.55 o 
   2  18   0        0.39        3.21      2.37 o 
   3  18   0        0.46        1.28      2.38 o 
   4  18   0        1.84        0.87      2.40 o 
   5  18   0       13.23       13.84      2.51 o 
   1  19   0        1.26        5.88      2.54 o 
   2  19   0        2.67       -1.10      2.59 o 
   2   0   1    24472.89    29489.72    758.67 o 
   3   0   1    21613.03    26292.31    648.03 o 
   4   0   1       56.63       66.71      4.09 o 
   5   0   1      132.48      118.47      3.33 o 
   6   0   1     2154.23     2206.36     47.73 o 
   7   0   1      313.64      303.89      4.88 o 
   8   0   1        3.75       -0.77      2.86 o 
   9   0   1      581.74      594.35      9.20 o 
  10   0   1      568.87      606.96     11.00 o 
  11   0   1       21.98       33.70      2.88 o 
  12   0   1       39.90       51.60      2.72 o 
  13   0   1      117.78      134.76      3.35 o 
  14   0   1        1.93        0.35      2.46 o 
  15   0   1        0.67        0.05      2.54 o 
 -15   1   1        2.59        0.27      2.58 o 
 -14   1   1        1.27        1.96      2.47 o 
 -13   1   1       63.62       65.89      2.66 o 
 -12   1   1       21.43       25.66      2.65 o 
 -11   1   1       16.17       21.26      2.98 o 
 -10   1   1        9.77        7.12      2.77 o 
  -9   1   1       17.73       27.15      2.97 o 
  -8   1   1       97.08      106.21      3.37 o 
  -7   1   1      152.85      167.29      3.76 o 
  -6   1   1     1739.37     1855.03     21.64 o 
  -5   1   1     1067.05     1022.63     13.66 o 
  -4   1   1     5069.26     5593.80     94.10 o 
  -3   1   1    31938.27    35171.38   1195.25 o 
  -2   1   1     1035.24     1300.61     28.34 o 
  -1   1   1     6659.29     6896.49    194.40 o 
   1   1   1     6521.92     6854.15    272.81 o 
   2   1   1      996.94     1249.28     32.94 o 
   3   1   1    32062.02    35108.92   1431.03 o 
   4   1   1     5041.32     5258.50    207.23 o 
   5   1   1     1054.55      984.45     16.06 o 
   6   1   1     1733.77     1935.00     43.64 o 
   7   1   1      149.76      159.49      3.22 o 
   8   1   1       96.09      102.68      3.23 o 
   9   1   1       17.98       27.31      2.65 o 
  10   1   1       10.07       10.77      2.94 o 
  11   1   1       16.40       20.49      2.68 o 
  12   1   1       21.67       22.72      2.74 o 
  13   1   1       63.06       61.05      2.64 o 
  14   1   1        1.15        3.13      2.42 o 
  15   1   1        2.75       -0.27      2.64 o 
 -15   2   1        1.60       11.70      6.87 o 
 -14   2   1       35.44       35.25      3.45 o 
 -13   2   1       11.85       13.26      2.70 o 
 -12   2   1       43.03       46.11      2.76 o 
 -11   2   1       56.26       61.53      2.88 o 
 -10   2   1      202.35      215.32      4.37 o 
  -9   2   1      224.43      247.11      6.51 o 
  -8   2   1       47.11       48.85      3.22 o 
  -7   2   1      155.15      141.41      3.28 o 
  -6   2   1     1107.66     1011.89     12.46 o 
  -5   2   1      442.91      430.97      5.59 o 
  -4   2   1      536.17      532.47     11.20 o 
  -3   2   1    17090.25    19481.08    564.49 o 
  -2   2   1     8151.02     7963.99    188.50 o 
  -1   2   1     1012.19      790.74     21.16 o 
   0   2   1      142.80      209.48      5.11 o 
   1   2   1     1008.98      791.55     24.86 o 
   2   2   1     8109.55     7996.50    188.99 o 
   3   2   1    17050.34    19178.72    435.05 o 
   4   2   1      534.15      531.26      8.46 o 
   5   2   1      452.42      433.07     16.64 o 
   6   2   1     1132.08     1011.48     20.66 o 
   7   2   1      153.35      142.94      3.36 o 
   8   2   1       45.50       44.26      3.28 o 
   9   2   1      234.14      255.19      4.20 o 
  10   2   1      196.90      203.14      3.60 o 
  11   2   1       58.07       69.04      2.69 o 
  12   2   1       43.86       43.57      3.83 o 
  13   2   1       12.50       15.72      2.61 o 
  14   2   1       35.55       29.66      4.05 o 
  15   2   1        1.64        6.19      7.05 o 
 -14   3   1       53.41       52.45      2.76 o 
 -13   3   1       33.50       34.94      3.04 o 
 -12   3   1      176.64      164.00      6.30 o 
 -11   3   1       48.83       53.83      3.04 o 
 -10   3   1      124.68      121.97      4.77 o 
  -9   3   1      257.70      293.46      4.62 o 
  -8   3   1       50.19       62.34      3.32 o 
  -7   3   1      435.69      476.61     10.46 o 
  -6   3   1     1169.24     1230.17     17.98 o 
  -5   3   1     1521.61     1398.09     15.35 o 
  -4   3   1      609.01      609.46      9.47 o 
  -3   3   1       81.64       76.22      4.09 o 
  -2   3   1     2409.43     2463.38     89.79 o 
  -1   3   1    12207.12    13577.55    357.81 o 
   0   3   1    16210.50    17494.97    478.78 o 
   1   3   1    12206.24    13203.98    288.12 o 
   2   3   1     2356.16     2386.47     51.61 o 
   3   3   1       75.91       71.44      4.00 o 
   4   3   1      604.21      612.90     12.36 o 
   5   3   1     1487.70     1340.74     31.06 o 
   6   3   1     1175.05     1207.24     35.70 o 
   7   3   1      436.26      458.30      9.31 o 
   8   3   1       49.42       65.27      3.11 o 
   9   3   1      258.97      295.59      4.64 o 
  10   3   1      123.67      122.79      3.16 o 
  11   3   1       47.97       50.29      3.03 o 
  12   3   1      177.50      172.25      5.15 o 
  13   3   1       34.20       37.36      2.55 o 
  14   3   1       53.32       53.82      2.86 o 
 -14   4   1       18.06       13.38      2.59 o 
 -13   4   1        5.94        5.82      2.65 o 
 -12   4   1       13.38       13.90      2.63 o 
 -11   4   1       67.83       75.29      2.73 o 
 -10   4   1       76.55       82.21      2.82 o 
  -9   4   1      363.70      401.43      7.60 o 
  -8   4   1       81.18       85.11      3.45 o 
  -7   4   1      399.22      408.20      7.07 o 
  -6   4   1      440.64      423.09      4.21 o 
  -5   4   1      408.39      345.22      8.68 o 
  -4   4   1      694.02      608.09      9.73 o 
  -3   4   1       51.74       49.02      3.58 o 
  -2   4   1      928.86      734.90     19.05 o 
  -1   4   1     1233.94      929.19     25.16 o 
   0   4   1     2457.43     2137.20     47.87 o 
   1   4   1     1234.75      925.23     20.57 o 
   2   4   1      913.39      743.68     13.20 o 
   3   4   1       54.64       47.98      3.96 o 
   4   4   1      695.20      595.97     12.11 o 
   5   4   1      421.21      340.02      8.29 o 
   6   4   1      446.74      434.58      7.20 o 
   7   4   1      403.65      402.73     13.20 o 
   8   4   1       79.40       72.27      4.03 o 
   9   4   1      362.94      398.22      9.32 o 
  10   4   1       73.66       78.92      2.82 o 
  11   4   1       66.22       69.41      2.88 o 
  12   4   1       13.54       11.72      2.57 o 
  13   4   1        6.03        6.04      2.72 o 
  14   4   1       18.03        8.64      2.57 o 
 -14   5   1        2.85        0.90      2.60 o 
 -13   5   1        5.35        6.10      2.57 o 
 -12   5   1       38.01       36.69      2.92 o 
 -11   5   1       49.82       51.68      2.99 o 
 -10   5   1       22.15       26.64      2.71 o 
  -9   5   1      146.80      162.32      2.87 o 
  -8   5   1      136.46      150.82      3.13 o 
  -7   5   1      137.41      180.08      3.06 o 
  -6   5   1      511.75      567.41     11.74 o 
  -5   5   1      241.16      195.32      5.63 o 
  -4   5   1     1435.70     1223.73     24.27 o 
  -3   5   1      849.02      642.44     13.02 o 
  -2   5   1     2143.72     1733.98     54.83 o 
  -1   5   1     4596.83     4191.21    127.30 o 
   0   5   1      233.14      237.25      6.67 o 
   1   5   1     4542.33     4119.90    125.66 o 
   2   5   1     2132.85     1797.92     44.49 o 
   3   5   1      848.47      644.09     17.28 o 
   4   5   1     1455.73     1298.57     43.06 o 
   5   5   1      240.88      199.82      4.02 o 
   6   5   1      502.27      571.08     16.63 o 
   7   5   1      139.12      174.51      3.44 o 
   8   5   1      135.99      146.48      3.51 o 
   9   5   1      146.63      152.53      3.54 o 
  10   5   1       23.04       25.70      2.54 o 
  11   5   1       49.50       50.48      2.63 o 
  12   5   1       37.20       34.01      2.64 o 
  13   5   1        5.30        6.55      2.43 o 
  14   5   1        2.99        3.13      2.59 o 
 -14   6   1        0.96        1.40      2.53 o 
 -13   6   1       16.68       18.67      2.81 o 
 -12   6   1       54.73       65.17      2.73 o 
 -11   6   1        4.72        4.78      2.51 o 
 -10   6   1       59.76       58.34      2.79 o 
  -9   6   1      124.12      114.03      2.63 o 
  -8   6   1      102.71      107.34      3.12 o 
  -7   6   1      623.76      665.50     15.40 o 
  -6   6   1      288.71      284.59      5.32 o 
  -5   6   1     1052.26     1021.85     20.47 o 
  -4   6   1      985.83      951.18     20.62 o 
  -3   6   1      614.51      551.62     19.06 o 
  -2   6   1      674.15      605.97     19.96 o 
  -1   6   1     1335.30     1238.95     31.24 o 
   0   6   1        7.45        6.53      3.27 o 
   1   6   1     1327.51     1221.69     25.33 o 
   2   6   1      690.56      629.71     20.77 o 
   3   6   1      624.76      544.85     13.14 o 
   4   6   1     1005.53      993.65     22.71 o 
   5   6   1     1078.29     1014.23     23.88 o 
   6   6   1      282.30      284.72      6.40 o 
   7   6   1      622.25      646.52     20.39 o 
   8   6   1       99.52      103.36      3.38 o 
   9   6   1      120.04      106.32      3.51 o 
  10   6   1       62.27       60.60      2.98 o 
  11   6   1        5.28        6.92      2.54 o 
  12   6   1       53.70       59.79      3.50 o 
  13   6   1       17.13       18.03      2.31 o 
  14   6   1        0.92        0.00      2.44 o 
 -14   7   1        0.71       -1.18      3.26 o 
 -13   7   1       29.01       29.14      2.68 o 
 -12   7   1        4.83        1.44      2.34 o 
 -11   7   1        4.92        6.02      2.57 o 
 -10   7   1        8.72       10.86      2.57 o 
  -9   7   1       35.45       33.18      2.92 o 
  -8   7   1      201.77      209.41      3.04 o 
  -7   7   1      155.98      142.50      3.98 o 
  -6   7   1      414.69      354.04      5.86 o 
  -5   7   1     1340.43     1286.63     34.77 o 
  -4   7   1      707.21      587.97     18.05 o 
  -3   7   1     2083.80     2016.52     77.45 o 
  -2   7   1      106.50      101.64      4.22 o 
  -1   7   1     1083.58     1121.82     28.20 o 
   0   7   1      883.18     1011.46     31.36 o 
   1   7   1     1048.17     1125.63     33.14 o 
   2   7   1      105.08      101.55      3.23 o 
   3   7   1     2083.71     2004.46     44.58 o 
   4   7   1      722.00      641.26     12.98 o 
   5   7   1     1331.14     1280.88     19.91 o 
   6   7   1      423.74      368.92      8.87 o 
   7   7   1      154.84      137.89      3.61 o 
   8   7   1      205.02      215.38      5.08 o 
   9   7   1       36.13       34.29      3.09 o 
  10   7   1        9.23        8.49      2.66 o 
  11   7   1        4.81        3.99      2.57 o 
  12   7   1        4.95        3.88      2.58 o 
  13   7   1       29.04       29.45      3.22 o 
  14   7   1        0.76        0.99      2.80 o 
 -13   8   1        1.29        2.40      2.59 o 
 -12   8   1       15.43       12.57      2.47 o 
 -11   8   1       13.96       15.42      2.52 o 
 -10   8   1       39.40       34.71      2.63 o 
  -9   8   1       59.86       57.55      2.85 o 
  -8   8   1      112.99      124.26      3.30 o 
  -7   8   1      337.10      342.12     10.16 o 
  -6   8   1       79.92       79.44      2.89 o 
  -5   8   1      578.09      585.26     20.21 o 
  -4   8   1      389.43      379.15     15.23 o 
  -3   8   1        4.31        6.92      2.58 o 
  -2   8   1      600.88      576.36     15.09 o 
  -1   8   1      918.39      930.09     27.24 o 
   0   8   1       41.24       43.77      2.92 o 
   1   8   1      905.58      904.66     23.90 o 
   2   8   1      596.90      585.73     18.05 o 
   3   8   1        4.03        6.86      2.75 o 
   4   8   1      393.17      365.61     10.99 o 
   5   8   1      580.19      617.09     19.93 o 
   6   8   1       78.12       77.23      3.09 o 
   7   8   1      331.58      333.71      6.85 o 
   8   8   1      112.92      121.77      3.28 o 
   9   8   1       59.75       52.66      3.79 o 
  10   8   1       40.11       40.15      2.75 o 
  11   8   1       13.33       10.65      2.43 o 
  12   8   1       15.77        9.53      2.45 o 
  13   8   1        1.43        1.39      2.56 o 
 -13   9   1        3.84        4.62      2.50 o 
 -12   9   1       17.11       11.60      2.62 o 
 -11   9   1       55.63       59.30      2.64 o 
 -10   9   1       15.62       14.19      2.55 o 
  -9   9   1       41.66       47.55      2.70 o 
  -8   9   1       92.15       93.15      2.88 o 
  -7   9   1      100.43      107.91      2.78 o 
  -6   9   1      111.39      116.35      3.04 o 
  -5   9   1      334.75      355.17     16.23 o 
  -4   9   1      345.95      296.77     12.02 o 
  -3   9   1       36.76       43.83      2.82 o 
  -2   9   1      485.18      465.71     11.79 o 
  -1   9   1      222.40      199.76      5.49 o 
   0   9   1      534.32      502.76     16.83 o 
   1   9   1      225.89      202.14      7.34 o 
   2   9   1      482.50      487.68     19.48 o 
   3   9   1       38.64       43.81      3.34 o 
   4   9   1      356.01      319.34     10.71 o 
   5   9   1      336.77      357.73     11.65 o 
   6   9   1      108.40      113.86      3.77 o 
   7   9   1       99.13      103.38      3.25 o 
   8   9   1       94.36       99.81      5.33 o 
   9   9   1       41.47       40.70      3.22 o 
  10   9   1       15.34       13.58      3.28 o 
  11   9   1       55.14       61.23      4.82 o 
  12   9   1       16.75       14.34      2.93 o 
  13   9   1        3.97        1.94      2.47 o 
 -12  10   1       21.36       24.41      2.50 o 
 -11  10   1        7.46        8.12      2.59 o 
 -10  10   1        6.59        4.58      2.63 o 
  -9  10   1       22.29       26.71      2.35 o 
  -8  10   1        4.37        8.61      2.43 o 
  -7  10   1      126.26      125.05      4.15 o 
  -6  10   1      174.96      169.88      7.15 o 
  -5  10   1      978.67      994.12     41.24 o 
  -4  10   1      274.78      310.70     14.12 o 
  -3  10   1      354.84      373.39     16.71 o 
  -2  10   1      184.51      184.01      4.26 o 
  -1  10   1      447.18      451.87      9.44 o 
   0  10   1        0.25        0.77      2.95 o 
   1  10   1      457.46      458.71     13.26 o 
   2  10   1      176.85      170.18      4.69 o 
   3  10   1      363.63      384.76     17.23 o 
   4  10   1      278.83      314.54     13.70 o 
   5  10   1      964.88     1021.50     40.08 o 
   6  10   1      176.61      178.10      6.10 o 
   7  10   1      129.32      123.59      5.11 o 
   8  10   1        4.52        7.00      2.69 o 
   9  10   1       23.50       31.92      2.82 o 
  10  10   1        7.05        3.76      3.09 o 
  11  10   1        7.73        6.44      2.90 o 
  12  10   1       21.62       19.94      2.74 o 
 -12  11   1        4.91        4.28      2.56 o 
 -11  11   1        6.75        4.94      2.36 o 
 -10  11   1       25.00       29.82      2.67 o 
  -9  11   1      185.78      192.07      4.23 o 
  -8  11   1       42.38       43.33      2.52 o 
  -7  11   1      495.75      465.71     34.83 o 
  -6  11   1      341.49      322.26     12.64 o 
  -5  11   1      128.45      123.13      6.94 o 
  -4  11   1       20.90       15.68      2.78 o 
  -3  11   1       51.75       56.08      3.37 o 
  -2  11   1      176.95      190.30      7.10 o 
  -1  11   1       14.02       12.01      3.22 o 
   0  11   1       42.10       39.82      2.97 o 
   1  11   1       12.05       12.35      2.94 o 
   2  11   1      174.94      189.70      4.73 o 
   3  11   1       55.45       64.53      3.10 o 
   4  11   1       22.75       23.04      2.75 o 
   5  11   1      123.68      115.69      3.74 o 
   6  11   1      344.99      345.64     11.75 o 
   7  11   1      498.58      501.62     18.63 o 
   8  11   1       40.96       33.18      5.76 o 
   9  11   1      183.18      181.67      5.23 o 
  10  11   1       24.93       23.37      3.52 o 
  11  11   1        7.00        3.07      2.60 o 
  12  11   1        5.00        1.36      2.44 o 
 -11  12   1        9.88        5.20      2.76 o 
 -10  12   1        2.11        1.61      2.64 o 
  -9  12   1       36.46       32.44      2.27 o 
  -8  12   1        0.37        0.83      2.27 o 
  -7  12   1       59.72       49.76      5.98 o 
  -6  12   1       50.83       38.28      2.72 o 
  -5  12   1      241.42      232.25     13.30 o 
  -4  12   1       20.26       20.05      3.02 o 
  -3  12   1      297.79      317.57     15.49 o 
  -2  12   1      113.43      118.71      3.45 o 
  -1  12   1       84.64       85.54      3.01 o 
   0  12   1       26.34       30.95      3.08 o 
   1  12   1       88.60       85.28      4.19 o 
   2  12   1      117.44      108.06      4.63 o 
   3  12   1      290.95      295.50     11.03 o 
   4  12   1       19.64       21.19      2.79 o 
   5  12   1      246.08      238.59     10.59 o 
   6  12   1       49.33       48.63      3.18 o 
   7  12   1       58.10       52.41      2.56 o 
   8  12   1        0.45        4.13      2.39 o 
   9  12   1       36.12       34.09      2.79 o 
  10  12   1        1.99        2.22      2.80 o 
  11  12   1       10.27       10.35      2.71 o 
 -11  13   1       18.01       17.06      2.66 o 
 -10  13   1       34.45       26.91      3.29 o 
  -9  13   1       47.86       48.32      3.22 o 
  -8  13   1       19.10       19.09      3.39 o 
  -7  13   1       79.95       71.70      8.44 o 
  -6  13   1        6.84        8.53      2.27 o 
  -5  13   1       85.41       93.62      7.20 o 
  -4  13   1       61.29       58.57      4.19 o 
  -3  13   1       36.71       33.69      2.79 o 
  -2  13   1        4.66        9.73      2.75 o 
  -1  13   1      199.10      188.16      4.88 o 
   0  13   1       88.50      115.04      5.29 o 
   1  13   1      198.03      183.64      5.29 o 
   2  13   1        4.58        7.00      2.99 o 
   3  13   1       36.77       31.21      2.77 o 
   4  13   1       59.68       61.67      4.71 o 
   5  13   1       86.96       97.81      7.71 o 
   6  13   1        7.01        6.21      2.52 o 
   7  13   1       80.14       84.32      3.39 o 
   8  13   1       19.86       23.85      2.46 o 
   9  13   1       47.54       51.77      2.62 o 
  10  13   1       33.71       28.74      5.01 o 
  11  13   1       18.36       17.95      2.79 o 
 -10  14   1        0.68        1.32      2.82 o 
  -9  14   1        9.13        8.37      2.11 o 
  -8  14   1       10.68       10.88      2.39 o 
  -7  14   1       16.94       18.85      2.59 o 
  -6  14   1       26.29       21.86      2.48 o 
  -5  14   1        3.79        0.71      2.39 o 
  -4  14   1        3.89        3.62      2.43 o 
  -3  14   1       86.30       81.78      6.49 o 
  -2  14   1       23.94       22.25      2.70 o 
  -1  14   1       51.70       71.07      3.82 o 
   0  14   1        8.04       10.28      2.60 o 
   1  14   1       50.15       71.01      4.23 o 
   2  14   1       22.21       23.21      2.55 o 
   3  14   1       88.92       83.74      5.25 o 
   4  14   1        4.48        7.11      2.34 o 
   5  14   1        3.51        4.18      2.32 o 
   6  14   1       26.52       21.24      2.55 o 
   7  14   1       17.09       12.38      2.27 o 
   8  14   1       10.42       12.26      2.63 o 
   9  14   1        9.44        4.18      2.97 o 
  10  14   1        0.64       -0.23      2.67 o 
  -9  15   1        1.66        0.32      2.16 o 
  -8  15   1       18.79       18.90      2.39 o 
  -7  15   1       21.76       24.28      3.89 o 
  -6  15   1       19.64       14.54      2.42 o 
  -5  15   1       28.29       22.39      2.30 o 
  -4  15   1       11.94       13.75      2.30 o 
  -3  15   1       93.91       91.41      5.82 o 
  -2  15   1       72.74       78.57      2.80 o 
  -1  15   1       62.79       71.49      2.65 o 
   0  15   1        8.19        4.00      2.60 o 
   1  15   1       63.06       69.42      3.79 o 
   2  15   1       73.48       83.50      2.63 o 
   3  15   1       94.89       90.56      4.78 o 
   4  15   1       12.66       15.83      2.43 o 
   5  15   1       27.40       26.56      2.53 o 
   6  15   1       19.72       15.21      2.43 o 
   7  15   1       21.93       22.69      2.73 o 
   8  15   1       18.31       18.44      3.11 o 
   9  15   1        1.81        2.70      2.77 o 
  -8  16   1        0.12        1.78      2.40 o 
  -7  16   1        1.30        1.17      2.45 o 
  -6  16   1       32.71       28.07      3.38 o 
  -5  16   1       31.87       34.68      4.28 o 
  -4  16   1       16.48       15.37      2.83 o 
  -3  16   1        1.06        3.06      2.38 o 
  -2  16   1       71.06       74.22      3.53 o 
  -1  16   1        8.52        6.73      2.64 o 
   0  16   1        0.04        1.45      2.45 o 
   1  16   1        9.26        5.55      2.50 o 
   2  16   1       72.32       81.45      6.51 o 
   3  16   1        0.86        0.69      2.55 o 
   4  16   1       17.01       13.24      2.64 o 
   5  16   1       31.33       34.75      3.59 o 
   6  16   1       32.53       29.55      2.88 o 
   7  16   1        1.28        0.56      2.50 o 
   8  16   1        0.11        0.58      2.57 o 
  -7  17   1        0.04        1.80      2.51 o 
  -6  17   1       51.08       40.12      9.81 o 
  -5  17   1       14.30       15.93      3.10 o 
  -4  17   1       13.28        6.28      2.33 o 
  -3  17   1       11.26       11.54      2.45 o 
  -2  17   1       31.46       43.91      2.78 o 
  -1  17   1       12.96       10.49      2.54 o 
   0  17   1        6.58        0.92      2.38 o 
   1  17   1       12.84       11.70      2.80 o 
   2  17   1       31.74       34.47      5.11 o 
   3  17   1       11.03        4.12      2.54 o 
   4  17   1       12.77        6.17      2.42 o 
   5  17   1       14.76       13.49      2.59 o 
   6  17   1       50.21       49.78      3.56 o 
   7  17   1        0.05        3.49      2.49 o 
  -5  18   1        9.01        4.80      2.55 o 
  -4  18   1        5.74        6.14      2.27 o 
  -3  18   1        2.79        2.69      2.28 o 
  -2  18   1        6.39        6.93      2.62 o 
  -1  18   1        6.52        7.82      2.53 o 
   0  18   1        3.76        2.23      2.57 o 
   1  18   1        6.87        7.77      2.44 o 
   2  18   1        6.26        6.15      2.99 o 
   3  18   1        2.70        5.75      2.39 o 
   4  18   1        5.84        5.70      2.35 o 
   5  18   1        8.97        4.25      2.54 o 
  -2  19   1        1.36        2.75      2.53 o 
  -1  19   1        0.25        2.39      2.43 o 
   0  19   1        1.30       -2.54      2.54 o 
   1  19   1        0.23       -2.25      2.41 o 
   2  19   1        1.30        2.50      2.61 o 
   1   0   2    10348.99    10689.88    223.98 o 
   2   0   2     1421.72     2209.22     36.92 o 
   3   0   2     1914.98     1857.63     31.77 o 
   4   0   2     1476.78     1090.66     25.20 o 
   5   0   2        7.43       19.62      2.76 o 
   6   0   2      656.18      580.96     15.10 o 
   7   0   2      132.23      145.03      4.25 o 
   8   0   2      348.27      375.90      5.30 o 
   9   0   2       50.64       65.58      2.88 o 
  10   0   2       49.80       39.99      3.00 o 
  11   0   2       88.16       85.77      3.65 o 
  12   0   2        9.08        7.20      2.61 o 
  13   0   2       54.38       68.45      3.21 o 
  14   0   2       28.61       27.81      4.73 o 
  15   0   2        9.29        9.54      3.13 o 
 -15   1   2        5.04       -0.63      3.97 o 
 -14   1   2        6.16        5.49      2.60 o 
 -13   1   2       11.75       11.91      2.44 o 
 -12   1   2       46.90       51.60      2.82 o 
 -11   1   2       31.62       45.95      2.70 o 
 -10   1   2      123.47      118.15      3.50 o 
  -9   1   2      367.96      379.22      5.92 o 
  -8   1   2       58.24       63.89      3.36 o 
  -7   1   2       88.09       81.95      3.05 o 
  -6   1   2      551.97      587.52      8.53 o 
  -5   1   2     2285.04     2371.13     39.51 o 
  -4   1   2       93.77      106.22      3.69 o 
  -3   1   2    47658.27    46446.71   2219.74 o 
  -2   1   2      870.60      889.49     32.43 o 
  -1   1   2     2641.76     2144.80     60.61 o 
   0   1   2    16285.63    20398.54    511.25 o 
   1   1   2     2656.67     2227.32     42.51 o 
   2   1   2      872.61      919.90     15.68 o 
   3   1   2    47846.34    44457.26   3423.28 o 
   4   1   2       91.47      101.82      3.58 o 
   5   1   2     2261.47     2403.53     53.65 o 
   6   1   2      556.34      579.82     16.35 o 
   7   1   2       88.88       74.80      3.09 o 
   8   1   2       59.15       68.03      3.04 o 
   9   1   2      381.10      391.85      4.01 o 
  10   1   2      122.54      122.65      2.94 o 
  11   1   2       31.22       42.49      2.89 o 
  12   1   2       47.49       51.93      3.06 o 
  13   1   2       11.32        8.18      2.58 o 
  14   1   2        6.15        6.00      2.72 o 
  15   1   2        4.90       -1.81      4.28 o 
 -14   2   2       38.56       29.21      3.98 o 
 -13   2   2        5.95        4.36      2.71 o 
 -12   2   2       20.50       19.50      2.73 o 
 -11   2   2        2.41        0.83      3.03 o 
 -10   2   2       81.41       88.15      3.00 o 
  -9   2   2       51.83       61.87      3.02 o 
  -8   2   2      120.15      125.30      3.03 o 
  -7   2   2       78.59       98.14      2.94 o 
  -6   2   2     2906.80     2886.17     43.79 o 
  -5   2   2      920.70      825.58     16.49 o 
  -4   2   2    12813.59    13672.77    196.95 o 
  -3   2   2    47632.70    41001.48   3180.42 o 
  -2   2   2     2158.18     1861.35     40.65 o 
  -1   2   2     6095.44     6454.54    117.29 o 
   0   2   2      815.04      508.28     10.67 o 
   1   2   2     6031.29     6201.73    186.31 o 
   2   2   2     2177.69     1857.77     42.32 o 
   3   2   2    47867.79    44485.23   3359.84 o 
   4   2   2    12773.61    13302.01    303.44 o 
   5   2   2      952.51      851.99     12.52 o 
   6   2   2     2923.36     2942.98     46.78 o 
   7   2   2       81.55       93.72      3.86 o 
   8   2   2      118.03      113.88      3.23 o 
   9   2   2       52.00       60.04      2.78 o 
  10   2   2       80.64       81.91      2.74 o 
  11   2   2        2.16        2.64      2.41 o 
  12   2   2       20.48       15.96      2.61 o 
  13   2   2        5.57        3.34      2.59 o 
  14   2   2       38.51       35.52      4.26 o 
 -14   3   2        7.55        9.70      2.55 o 
 -13   3   2        6.36        4.94      2.67 o 
 -12   3   2        2.35        3.19      2.92 o 
 -11   3   2       20.40       25.08      2.96 o 
 -10   3   2       76.01       81.50      3.57 o 
  -9   3   2       28.46       24.73      2.94 o 
  -8   3   2      118.89      131.46      3.10 o 
  -7   3   2      627.90      680.30     10.32 o 
  -6   3   2       48.47       57.50      2.64 o 
  -5   3   2      558.42      503.69      7.72 o 
  -4   3   2      542.84      547.99     11.19 o 
  -3   3   2    10513.48    11305.83    291.82 o 
  -2   3   2    11035.77    10501.12    209.43 o 
  -1   3   2     5296.12     5273.20    147.48 o 
   0   3   2     1181.18     1123.66     27.57 o 
   1   3   2     5278.30     5497.61    181.84 o 
   2   3   2    11077.49    11655.67    343.73 o 
   3   3   2    10445.21    10304.16    298.08 o 
   4   3   2      536.57      507.45     11.56 o 
   5   3   2      582.88      532.88     12.97 o 
   6   3   2       48.48       53.03      3.27 o 
   7   3   2      602.26      672.15     12.04 o 
   8   3   2      116.78      119.19      3.80 o 
   9   3   2       30.77       32.42      2.57 o 
  10   3   2       74.82       73.19      3.09 o 
  11   3   2       19.41       21.43      2.49 o 
  12   3   2        2.20       -1.49      2.51 o 
  13   3   2        5.91        5.94      2.32 o 
  14   3   2        7.56        2.98      2.38 o 
 -14   4   2        6.21        7.23      2.62 o 
 -13   4   2       92.24       92.96      3.76 o 
 -12   4   2       14.38       14.97      2.57 o 
 -11   4   2      268.23      275.71      7.04 o 
 -10   4   2      103.06      100.60      3.22 o 
  -9   4   2       21.29       28.72      2.64 o 
  -8   4   2        8.74       11.46      2.76 o 
  -7   4   2      177.43      181.43      2.94 o 
  -6   4   2     1422.35     1352.48     20.55 o 
  -5   4   2     1550.09     1627.01     32.24 o 
  -4   4   2       53.46       42.31      2.72 o 
  -3   4   2     2044.75     1912.50     26.79 o 
  -2   4   2     4168.08     3985.31    100.97 o 
  -1   4   2     6664.51     6468.38    196.97 o 
   0   4   2     2954.80     2816.57     61.25 o 
   1   4   2     6763.34     6575.69    157.95 o 
   2   4   2     4185.07     3930.64     96.26 o 
   3   4   2     2097.59     1975.75     55.51 o 
   4   4   2       53.41       42.29      3.33 o 
   5   4   2     1525.51     1457.01     32.70 o 
   6   4   2     1425.83     1354.67     14.80 o 
   7   4   2      180.57      187.54      3.55 o 
   8   4   2        8.15        8.27      3.82 o 
   9   4   2       21.40       29.67      3.44 o 
  10   4   2      104.32       97.07      3.29 o 
  11   4   2      269.76      277.61      4.32 o 
  12   4   2       14.15       11.53      2.43 o 
  13   4   2       92.39       91.26      2.95 o 
  14   4   2        6.13        4.64      2.39 o 
 -14   5   2        5.43        0.79      2.68 o 
 -13   5   2       26.57       17.63      3.34 o 
 -12   5   2       44.22       44.25      2.68 o 
 -11   5   2       48.70       49.02      3.09 o 
 -10   5   2       62.24       58.04      2.56 o 
  -9   5   2       63.38       69.12      2.86 o 
  -8   5   2      336.41      362.54      6.71 o 
  -7   5   2     1403.91     1540.88     13.46 o 
  -6   5   2       40.12       32.44      3.13 o 
  -5   5   2      471.25      471.08      7.70 o 
  -4   5   2     2366.85     2190.44     44.55 o 
  -3   5   2      487.16      443.19      9.27 o 
  -2   5   2      438.19      329.29      6.37 o 
  -1   5   2     2692.60     2539.95     81.37 o 
   0   5   2       50.55       43.46      3.46 o 
   1   5   2     2688.38     2586.18     38.73 o 
   2   5   2      439.69      310.18      6.06 o 
   3   5   2      503.53      473.61      7.99 o 
   4   5   2     2367.32     2254.17     55.73 o 
   5   5   2      486.82      489.93     11.00 o 
   6   5   2       41.13       32.74      2.63 o 
   7   5   2     1427.92     1535.50     20.56 o 
   8   5   2      339.79      350.78      8.08 o 
   9   5   2       62.23       67.66      3.47 o 
  10   5   2       61.96       56.01      3.10 o 
  11   5   2       47.83       55.49      3.08 o 
  12   5   2       44.26       42.83      2.53 o 
  13   5   2       26.29       23.63      2.38 o 
  14   5   2        5.26        2.49      2.53 o 
 -14   6   2        6.07        6.99      2.77 o 
 -13   6   2       16.41       11.33      2.84 o 
 -12   6   2       10.84        8.02      2.54 o 
 -11   6   2       26.97       31.88      2.72 o 
 -10   6   2        1.75        7.10      2.44 o 
  -9   6   2       23.56       28.61      2.71 o 
  -8   6   2      104.37      120.99      2.70 o 
  -7   6   2      733.13      756.41      9.48 o 
  -6   6   2      233.58      225.60      5.43 o 
  -5   6   2      951.50      843.28      9.45 o 
  -4   6   2      727.94      687.68     16.68 o 
  -3   6   2     1713.14     1669.18     41.86 o 
  -2   6   2      687.14      711.07     19.10 o 
  -1   6   2      170.95      150.11      4.79 o 
   0   6   2     1100.86     1027.23     38.98 o 
   1   6   2      184.24      150.19      4.23 o 
   2   6   2      691.43      735.66     19.66 o 
   3   6   2     1762.51     1710.12     31.81 o 
   4   6   2      716.06      686.87     18.57 o 
   5   6   2      973.53      850.39     15.39 o 
   6   6   2      240.70      223.85      6.37 o 
   7   6   2      727.00      721.62     14.82 o 
   8   6   2      102.08      103.85      3.39 o 
   9   6   2       23.46       27.57      3.75 o 
  10   6   2        1.93        2.26      3.25 o 
  11   6   2       26.56       30.37      2.77 o 
  12   6   2       11.11       14.49      2.51 o 
  13   6   2       16.06       13.82      2.46 o 
  14   6   2        6.19        5.54      2.35 o 
 -13   7   2       10.17       11.19      2.67 o 
 -12   7   2       26.51       22.81      3.28 o 
 -11   7   2      188.00      202.74      3.67 o 
 -10   7   2       38.77       35.67      2.59 o 
  -9   7   2       23.74       25.25      2.73 o 
  -8   7   2       85.42       92.70      2.58 o 
  -7   7   2      251.23      268.36      6.03 o 
  -6   7   2      187.30      189.95      3.84 o 
  -5   7   2      228.31      211.69      6.56 o 
  -4   7   2      970.99      817.43     23.72 o 
  -3   7   2      454.25      468.50     16.98 o 
  -2   7   2     1733.78     1633.74     31.83 o 
  -1   7   2      481.68      515.13     14.18 o 
   0   7   2     3646.61     3469.24    117.55 o 
   1   7   2      483.10      510.27     17.06 o 
   2   7   2     1760.18     1698.78     53.17 o 
   3   7   2      445.83      454.28     14.44 o 
   4   7   2      972.59      853.32     15.98 o 
   5   7   2      217.71      202.20      5.53 o 
   6   7   2      190.08      196.66      5.27 o 
   7   7   2      254.83      253.74      4.36 o 
   8   7   2       86.20       78.16      3.57 o 
   9   7   2       26.52       24.84      3.14 o 
  10   7   2       39.38       41.95      2.88 o 
  11   7   2      185.79      188.38      3.21 o 
  12   7   2       26.38       20.18      2.63 o 
  13   7   2       10.60        9.89      2.37 o 
  14   7   2        1.79       -3.99      3.99 o 
 -13   8   2        5.66        5.44      2.79 o 
 -12   8   2       17.47       17.86      2.49 o 
 -11   8   2       16.77       17.96      2.67 o 
 -10   8   2       34.94       30.48      2.35 o 
  -9   8   2        5.05        3.25      2.50 o 
  -8   8   2       77.54       78.87      2.60 o 
  -7   8   2      185.02      181.14      3.39 o 
  -6   8   2       39.31       31.92      2.93 o 
  -5   8   2      437.20      459.48     21.02 o 
  -4   8   2       77.94      108.70      5.27 o 
  -3   8   2       34.00       43.81      2.91 o 
  -2   8   2      378.43      369.74     15.29 o 
  -1   8   2     1471.28     1435.98     47.92 o 
   0   8   2     1952.35     1971.41     60.14 o 
   1   8   2     1515.96     1507.53     39.98 o 
   2   8   2      383.03      381.79     11.39 o 
   3   8   2       28.90       39.88      2.87 o 
   4   8   2       79.33      104.99      2.76 o 
   5   8   2      435.34      447.16     14.17 o 
   6   8   2       41.76       30.90      2.80 o 
   7   8   2      184.06      169.48      3.51 o 
   8   8   2       74.76       70.60      3.32 o 
   9   8   2        5.12        1.25      2.58 o 
  10   8   2       34.51       32.37      3.08 o 
  11   8   2       16.90       18.93      2.85 o 
  12   8   2       17.79       13.05      2.48 o 
  13   8   2        5.85        6.69      2.38 o 
 -13   9   2        7.73        7.25      2.70 o 
 -12   9   2        0.38       -1.93      2.36 o 
 -11   9   2        5.15        1.39      2.29 o 
 -10   9   2       40.42       53.39      2.93 o 
  -9   9   2      173.48      160.82      4.74 o 
  -8   9   2      165.16      166.39      3.81 o 
  -7   9   2      159.81      160.57      4.54 o 
  -6   9   2       37.11       45.02      2.89 o 
  -5   9   2      170.91      175.82      6.82 o 
  -4   9   2       91.26       69.71      4.11 o 
  -3   9   2      150.21      149.71      6.68 o 
  -2   9   2      423.61      482.29     17.94 o 
  -1   9   2        5.36        3.45      3.44 o 
   0   9   2        0.16       -0.89      2.90 o 
   1   9   2        5.54        8.58      2.91 o 
   2   9   2      413.19      438.12     11.26 o 
   3   9   2      152.86      157.81      7.01 o 
   4   9   2       91.52       74.53      3.47 o 
   5   9   2      175.26      179.99      5.37 o 
   6   9   2       38.87       44.08      3.09 o 
   7   9   2      161.80      172.07      4.23 o 
   8   9   2      164.64      166.04      7.25 o 
   9   9   2      170.82      159.24      5.32 o 
  10   9   2       40.62       46.17      2.85 o 
  11   9   2        4.87        4.55      3.24 o 
  12   9   2        0.43        2.82      2.48 o 
  13   9   2        7.70        9.09      2.58 o 
 -12  10   2        1.48        0.10      2.71 o 
 -11  10   2       17.75       19.45      2.74 o 
 -10  10   2      141.40      151.29      3.46 o 
  -9  10   2       61.67       58.89      2.93 o 
  -8  10   2       30.17       30.76      3.24 o 
  -7  10   2       98.68       92.73      2.91 o 
  -6  10   2      522.66      497.45     19.41 o 
  -5  10   2      478.04      495.36     21.06 o 
  -4  10   2      161.01      156.51      8.56 o 
  -3  10   2      347.05      340.33     18.24 o 
  -2  10   2       23.30       14.78      3.26 o 
  -1  10   2      336.61      325.86      7.08 o 
   0  10   2        9.16        5.56      3.09 o 
   1  10   2      322.24      313.97      9.45 o 
   2  10   2       23.43       17.32      3.12 o 
   3  10   2      338.63      318.78     12.89 o 
   4  10   2      163.31      152.32      6.06 o 
   5  10   2      479.65      520.96     16.09 o 
   6  10   2      514.54      480.14     13.46 o 
   7  10   2      100.31       97.99      3.80 o 
   8  10   2       31.60       41.13      2.83 o 
   9  10   2       61.78       55.74      4.36 o 
  10  10   2      142.52      148.61     13.99 o 
  11  10   2       17.91        6.58      3.93 o 
  12  10   2        1.54       -2.74      2.74 o 
 -12  11   2        4.39        4.39      2.66 o 
 -11  11   2        0.65        1.27      2.68 o 
 -10  11   2        9.98        7.46      2.46 o 
  -9  11   2       16.65       17.50      2.43 o 
  -8  11   2       32.93       35.83      2.24 o 
  -7  11   2      311.42      318.72     22.06 o 
  -6  11   2      172.81      177.56      7.85 o 
  -5  11   2       41.42       39.14      3.30 o 
  -4  11   2      268.81      269.64     15.40 o 
  -3  11   2      113.42      119.01      6.30 o 
  -2  11   2      208.06      212.83      6.31 o 
  -1  11   2      172.15      178.36      6.10 o 
   0  11   2      359.07      391.59     15.55 o 
   1  11   2      173.44      186.02      5.56 o 
   2  11   2      198.57      201.11      6.25 o 
   3  11   2      116.58      123.78      5.55 o 
   4  11   2      273.74      266.94     13.10 o 
   5  11   2       40.46       40.19      2.90 o 
   6  11   2      170.40      187.12      6.67 o 
   7  11   2      310.62      337.72     14.13 o 
   8  11   2       33.39       37.60      2.61 o 
   9  11   2       17.02       10.59      2.79 o 
  10  11   2        9.90       12.16      2.44 o 
  11  11   2        0.61        1.67      2.65 o 
  12  11   2        4.20        4.00      2.61 o 
 -11  12   2        8.09        7.88      2.35 o 
 -10  12   2        2.13        3.83      2.45 o 
  -9  12   2        7.20        2.14      2.62 o 
  -8  12   2      118.87      111.58      8.20 o 
  -7  12   2       51.45       53.99      2.48 o 
  -6  12   2       82.80       81.11      5.89 o 
  -5  12   2      143.92      133.77      9.38 o 
  -4  12   2      207.27      173.54      9.73 o 
  -3  12   2      234.42      269.01     12.32 o 
  -2  12   2       27.22       20.21      3.16 o 
  -1  12   2      342.53      393.44     10.60 o 
   0  12   2      123.89      144.54      6.80 o 
   1  12   2      347.03      390.98     10.07 o 
   2  12   2       28.54       27.59      2.89 o 
   3  12   2      236.41      272.10      9.90 o 
   4  12   2      209.84      176.73      7.77 o 
   5  12   2      141.49      136.68      5.90 o 
   6  12   2       79.32       76.53      2.54 o 
   7  12   2       50.98       49.18      6.10 o 
   8  12   2      118.35      111.01      5.33 o 
   9  12   2        7.31        6.44      2.89 o 
  10  12   2        2.41        0.17      2.55 o 
  11  12   2        8.03        6.56      3.46 o 
 -11  13   2        4.68        1.31      2.82 o 
 -10  13   2        0.01        0.01      2.37 o 
  -9  13   2        4.73        2.54      2.25 o 
  -8  13   2        0.92       -0.65      2.29 o 
  -7  13   2       19.49       22.36      2.45 o 
  -6  13   2        0.74        4.50      2.48 o 
  -5  13   2      127.43      129.28      7.99 o 
  -4  13   2       91.05       90.91      4.94 o 
  -3  13   2      229.14      232.09      8.50 o 
  -2  13   2      362.28      385.81     14.61 o 
  -1  13   2      155.48      146.10      7.26 o 
   0  13   2       80.49      102.26      2.89 o 
   1  13   2      155.01      155.65      4.43 o 
   2  13   2      361.49      375.36     10.81 o 
   3  13   2      227.24      238.24      9.64 o 
   4  13   2       87.50       90.46      5.81 o 
   5  13   2      125.50      137.51      7.21 o 
   6  13   2        0.88        1.42      2.29 o 
   7  13   2       19.54       22.93      2.81 o 
   8  13   2        0.95        0.04      2.58 o 
   9  13   2        5.01        6.03      2.71 o 
  10  13   2        0.01       -2.18      2.43 o 
  11  13   2        4.62        0.21      2.75 o 
 -10  14   2        2.26        1.62      2.69 o 
  -9  14   2        7.49        4.17      2.50 o 
  -8  14   2       10.22        9.03      2.01 o 
  -7  14   2       10.51       13.37      2.36 o 
  -6  14   2        6.53        6.88      2.39 o 
  -5  14   2       49.40       47.15      2.63 o 
  -4  14   2       14.10       15.99      2.35 o 
  -3  14   2        3.41        1.85      2.49 o 
  -2  14   2      177.03      192.00      7.75 o 
  -1  14   2      137.19      140.61      3.99 o 
   0  14   2      131.20      124.78      6.85 o 
   1  14   2      133.34      135.67      3.82 o 
   2  14   2      177.36      188.73      5.05 o 
   3  14   2        3.29        0.55      2.38 o 
   4  14   2       13.09       14.76      2.61 o 
   5  14   2       48.59       45.54      3.64 o 
   6  14   2        6.08        5.49      2.48 o 
   7  14   2       10.32       11.32      2.65 o 
   8  14   2       10.37        8.46      2.66 o 
   9  14   2        7.63        7.49      3.01 o 
  10  14   2        2.39        3.28      2.65 o 
  -9  15   2        3.59        2.25      2.38 o 
  -8  15   2       30.29       34.27      3.57 o 
  -7  15   2        8.12        6.20      2.58 o 
  -6  15   2        4.07        2.27      2.26 o 
  -5  15   2       31.16       36.35      4.56 o 
  -4  15   2       31.39       29.70      3.19 o 
  -3  15   2       58.23       59.67      5.08 o 
  -2  15   2       31.45       29.84      2.43 o 
  -1  15   2       76.91       74.80      2.57 o 
   0  15   2      152.20      212.42      3.25 o 
   1  15   2       77.33       69.61      2.91 o 
   2  15   2       30.43       35.26      2.71 o 
   3  15   2       58.86       62.68      3.56 o 
   4  15   2       30.71       28.31      2.72 o 
   5  15   2       31.70       40.91      2.54 o 
   6  15   2        4.01       -0.26      2.50 o 
   7  15   2        7.85        9.54      2.47 o 
   8  15   2       30.10       29.66      4.08 o 
   9  15   2        3.61        4.54      2.94 o 
  -8  16   2        8.66       10.32      2.42 o 
  -7  16   2        0.73        0.71      2.59 o 
  -6  16   2        6.38        4.14      2.35 o 
  -5  16   2       66.61       72.65      4.77 o 
  -4  16   2       60.88       60.45      3.88 o 
  -3  16   2       80.64       88.12      5.45 o 
  -2  16   2        4.33        3.24      2.38 o 
  -1  16   2        5.75        3.98      2.53 o 
   0  16   2       26.15       33.57      2.69 o 
   1  16   2        5.45        4.56      2.39 o 
   2  16   2        4.49        3.73      2.57 o 
   3  16   2       79.66       83.08      7.17 o 
   4  16   2       61.32       60.96      4.23 o 
   5  16   2       67.51       73.92      4.75 o 
   6  16   2        6.33        4.84      2.50 o 
   7  16   2        0.72       -2.88      2.96 o 
   8  16   2        8.55        8.67      2.81 o 
  -7  17   2        0.95        0.63      3.31 o 
  -6  17   2        2.00        2.28      2.26 o 
  -5  17   2       10.70        3.13      2.39 o 
  -4  17   2       17.03       15.69      2.48 o 
  -3  17   2        1.63        1.39      2.57 o 
  -2  17   2       31.96       25.69      3.11 o 
  -1  17   2        7.18        7.30      2.45 o 
   0  17   2      143.09      156.82      7.02 o 
   1  17   2        7.36        5.65      2.72 o 
   2  17   2       30.57       29.34      3.87 o 
   3  17   2        1.56        3.12      2.56 o 
   4  17   2       17.54       15.70      2.55 o 
   5  17   2       10.65       10.14      2.39 o 
   6  17   2        2.14        1.97      2.45 o 
   7  17   2        1.00       -5.33      5.33 o 
  -5  18   2        2.52        4.76      2.65 o 
  -4  18   2        4.42        5.88      2.37 o 
  -3  18   2        0.20       -0.96      2.38 o 
  -2  18   2        3.13       -0.56      2.71 o 
  -1  18   2        2.56        4.91      2.52 o 
   0  18   2        0.41       -1.79      2.43 o 
   1  18   2        2.65        2.01      2.46 o 
   2  18   2        2.98        1.68      2.51 o 
   3  18   2        0.19       -1.18      2.49 o 
   4  18   2        4.62        3.27      2.44 o 
   5  18   2        2.51       -0.82      2.59 o 
  -2  19   2        8.54        7.30      3.14 o 
  -1  19   2        2.63        2.83      2.56 o 
   0  19   2        1.21        3.35      2.54 o 
   1  19   2        2.58        2.20      2.53 o 
   2  19   2        8.71        2.83      2.78 o 
   1   0   3     1634.04     1421.98     18.55 o 
   2   0   3     1272.86     1050.07     18.68 o 
   3   0   3      730.04      675.50     10.27 o 
   4   0   3     3289.96     3609.66     92.55 o 
   5   0   3      851.12      844.02      9.93 o 
   6   0   3      273.53      285.69     10.43 o 
   7   0   3      433.04      398.27      8.71 o 
   8   0   3      377.43      379.62      6.08 o 
   9   0   3      519.49      590.69     15.63 o 
  10   0   3        0.11        3.03      3.07 o 
  11   0   3       77.28       99.89      2.97 o 
  12   0   3        8.81        6.02      2.47 o 
  13   0   3       61.17       71.53      2.46 o 
  14   0   3       97.40      110.76      4.01 o 
 -14   1   3       18.33       10.88      2.59 o 
 -13   1   3        4.82        3.21      2.74 o 
 -12   1   3       64.46       71.28      2.84 o 
 -11   1   3       34.26       26.73      2.70 o 
 -10   1   3      128.01      139.47      3.38 o 
  -9   1   3       27.01       25.37      3.10 o 
  -8   1   3       50.80       56.11      3.20 o 
  -7   1   3      228.58      244.27      4.30 o 
  -6   1   3      259.39      322.74      4.11 o 
  -5   1   3      125.87      152.93      5.05 o 
  -4   1   3     1067.62      964.44     30.38 o 
  -3   1   3    17971.88    19751.63    424.51 o 
  -2   1   3    13686.01    14669.36    372.24 o 
  -1   1   3    17615.73    21305.47    611.66 o 
   0   1   3     7173.62     6287.42    177.55 o 
   1   1   3    17675.82    20354.66    836.04 o 
   2   1   3    13505.30    14739.78    428.02 o 
   3   1   3    17876.66    19302.96    820.29 o 
   4   1   3     1109.14      984.67     16.82 o 
   5   1   3      129.65      150.12      2.97 o 
   6   1   3      255.44      303.85      6.89 o 
   7   1   3      228.19      235.16      4.51 o 
   8   1   3       52.51       56.35      3.03 o 
   9   1   3       27.34       24.12      2.86 o 
  10   1   3      128.13      130.92      2.96 o 
  11   1   3       33.43       23.69      2.60 o 
  12   1   3       65.48       73.51      2.63 o 
  13   1   3        5.02        3.63      2.65 o 
  14   1   3       18.04       16.07      2.84 o 
 -14   2   3       15.85       13.53      2.60 o 
 -13   2   3       11.04       10.93      2.48 o 
 -12   2   3       62.39       68.10      2.72 o 
 -11   2   3       10.15        8.27      2.79 o 
 -10   2   3       75.87       74.97      2.97 o 
  -9   2   3      394.34      438.50      8.35 o 
  -8   2   3       89.46      107.88      3.06 o 
  -7   2   3      495.88      476.33      5.62 o 
  -6   2   3     1495.45     1541.68     29.07 o 
  -5   2   3      595.38      576.95     10.95 o 
  -4   2   3      554.55      569.09     10.93 o 
  -3   2   3     9803.38     9703.97    241.96 o 
  -2   2   3     9996.08     9829.07    232.05 o 
  -1   2   3     9735.14     9088.16    294.21 o 
   0   2   3      328.83      277.93      6.44 o 
   1   2   3     9712.78     9730.30    133.53 o 
   2   2   3    10015.43    10246.06    265.98 o 
   3   2   3     9824.74     9824.65    252.70 o 
   4   2   3      565.31      618.77     14.97 o 
   5   2   3      589.99      562.36     11.33 o 
   6   2   3     1533.07     1512.15     28.91 o 
   7   2   3      499.78      468.16      6.82 o 
   8   2   3       87.14       98.54      3.16 o 
   9   2   3      388.50      422.55      7.58 o 
  10   2   3       71.17       69.81      2.93 o 
  11   2   3        9.96       11.76      2.53 o 
  12   2   3       62.15       72.17      2.58 o 
  13   2   3       10.84        9.79      2.64 o 
  14   2   3       15.85       12.67      2.37 o 
 -14   3   3        4.14        5.09      2.56 o 
 -13   3   3       14.85       17.29      2.55 o 
 -12   3   3       11.75        9.10      2.58 o 
 -11   3   3        7.53        4.54      2.84 o 
 -10   3   3      149.50      143.84      3.23 o 
  -9   3   3       16.19       22.57      3.03 o 
  -8   3   3      541.99      571.14      8.00 o 
  -7   3   3      227.35      247.20      3.71 o 
  -6   3   3     4024.98     4299.74     63.72 o 
  -5   3   3      155.35      174.44      4.42 o 
  -4   3   3      627.59      509.66     10.87 o 
  -3   3   3     1010.16     1026.05     23.45 o 
  -2   3   3     3715.58     3227.85    146.96 o 
  -1   3   3     3389.92     3537.51    121.73 o 
   0   3   3     7703.31     7244.06    159.33 o 
   1   3   3     3410.99     3532.22     87.86 o 
   2   3   3     3806.66     3203.06     72.07 o 
   3   3   3     1030.60     1021.92     19.86 o 
   4   3   3      614.92      497.21     13.64 o 
   5   3   3      151.52      153.76      3.60 o 
   6   3   3     4067.21     4173.00    116.52 o 
   7   3   3      224.58      233.82      4.02 o 
   8   3   3      537.85      580.31     11.58 o 
   9   3   3       15.62       18.96      3.20 o 
  10   3   3      148.29      141.40      3.36 o 
  11   3   3        7.77        5.38      2.76 o 
  12   3   3       11.81       13.55      2.59 o 
  13   3   3       14.36       12.15      2.63 o 
  14   3   3        4.33        1.71      2.32 o 
 -14   4   3        1.77        0.18      2.34 o 
 -13   4   3       10.81        7.32      2.87 o 
 -12   4   3       88.00      100.07      4.66 o 
 -11   4   3       71.56       84.72      3.00 o 
 -10   4   3      120.32      137.66      3.08 o 
  -9   4   3      168.89      219.82      4.07 o 
  -8   4   3       76.43       81.78      2.67 o 
  -7   4   3      931.55     1075.45     23.39 o 
  -6   4   3     1635.85     1738.23     33.91 o 
  -5   4   3     2798.79     2888.82     52.65 o 
  -4   4   3     1601.54     1486.45     27.67 o 
  -3   4   3      476.82      431.38     13.41 o 
  -2   4   3     1754.98     1603.46     28.01 o 
  -1   4   3     1516.18     1342.27     32.79 o 
   0   4   3      122.02      175.89      4.25 o 
   1   4   3     1533.52     1390.49     42.16 o 
   2   4   3     1766.73     1594.58     62.38 o 
   3   4   3      485.62      416.44     15.01 o 
   4   4   3     1602.39     1505.90     49.42 o 
   5   4   3     2785.66     2650.89     41.84 o 
   6   4   3     1616.39     1580.18     42.48 o 
   7   4   3      918.16     1015.08     18.96 o 
   8   4   3       71.62       68.76      3.74 o 
   9   4   3      170.24      218.80      8.49 o 
  10   4   3      122.19      132.38      3.04 o 
  11   4   3       70.50       80.67      2.50 o 
  12   4   3       90.60      102.02      2.46 o 
  13   4   3       10.63        6.55      2.51 o 
  14   4   3        1.67        0.19      2.57 o 
 -14   5   3       24.98       27.43      3.07 o 
 -13   5   3        6.60        3.96      2.71 o 
 -12   5   3       46.70       44.62      2.86 o 
 -11   5   3      181.74      183.41      6.55 o 
 -10   5   3      144.30      158.05      3.03 o 
  -9   5   3      158.90      149.95      3.01 o 
  -8   5   3      268.27      287.38      5.05 o 
  -7   5   3       29.05       25.50      3.26 o 
  -6   5   3      277.60      267.27      4.34 o 
  -5   5   3      245.15      269.92      4.22 o 
  -4   5   3     3155.47     3204.94     84.48 o 
  -3   5   3     1444.56     1373.21     20.32 o 
  -2   5   3     1392.17     1238.99     43.09 o 
  -1   5   3     4128.58     3755.03    122.56 o 
   0   5   3     2213.99     2189.45     66.53 o 
   1   5   3     4088.86     3935.49    128.18 o 
   2   5   3     1393.31     1210.45     28.96 o 
   3   5   3     1438.98     1323.40     53.93 o 
   4   5   3     3192.47     3130.73    128.69 o 
   5   5   3      241.81      242.91      6.19 o 
   6   5   3      278.00      268.99      7.01 o 
   7   5   3       30.66       29.63      3.31 o 
   8   5   3      265.71      267.77      4.58 o 
   9   5   3      161.53      161.44      3.84 o 
  10   5   3      143.88      162.99      5.33 o 
  11   5   3      180.37      173.59      3.44 o 
  12   5   3       46.19       42.52      2.56 o 
  13   5   3        6.74        9.20      2.36 o 
  14   5   3       25.09       17.24      3.21 o 
 -14   6   3        8.74        9.04      2.72 o 
 -13   6   3        0.73        1.25      2.47 o 
 -12   6   3        1.69       -0.17      2.89 o 
 -11   6   3        3.76        4.72      2.55 o 
 -10   6   3       76.02       94.63      2.39 o 
  -9   6   3      196.15      213.51      3.89 o 
  -8   6   3      118.38      101.21      3.07 o 
  -7   6   3       66.63       59.98      2.92 o 
  -6   6   3      173.60      182.35      3.45 o 
  -5   6   3      602.99      556.66     11.37 o 
  -4   6   3      426.96      443.88     11.33 o 
  -3   6   3     1632.06     1776.01     79.24 o 
  -2   6   3     3030.91     2686.70     91.14 o 
  -1   6   3     1032.14      966.02     21.92 o 
   0   6   3      373.36      281.35      6.22 o 
   1   6   3     1035.31      986.68     27.03 o 
   2   6   3     3050.14     2809.18     55.68 o 
   3   6   3     1656.30     1895.38     60.70 o 
   4   6   3      419.69      402.95     12.20 o 
   5   6   3      610.65      547.82     22.03 o 
   6   6   3      163.23      166.42      4.93 o 
   7   6   3       63.84       59.41      3.17 o 
   8   6   3      112.82       95.84      3.08 o 
   9   6   3      200.03      214.03      3.38 o 
  10   6   3       79.82       93.60      3.96 o 
  11   6   3        3.67        6.61      2.68 o 
  12   6   3        1.49       -0.27      2.29 o 
  13   6   3        0.79       -0.63      2.49 o 
  14   6   3        8.52        4.17      2.27 o 
 -13   7   3        0.96       -0.52      2.93 o 
 -12   7   3        7.38        7.79      2.53 o 
 -11   7   3        0.87        0.93      2.53 o 
 -10   7   3       19.67       17.90      2.66 o 
  -9   7   3       25.63       25.98      2.55 o 
  -8   7   3       19.28       23.96      2.55 o 
  -7   7   3      792.33      816.54     14.27 o 
  -6   7   3      182.10      169.88      3.45 o 
  -5   7   3      301.04      286.02      5.55 o 
  -4   7   3     1314.89     1219.85     36.70 o 
  -3   7   3      863.76      863.89     30.39 o 
  -2   7   3      733.37      746.79     23.21 o 
  -1   7   3     1744.06     1681.40     19.32 o 
   0   7   3        4.26        6.26      2.82 o 
   1   7   3     1729.51     1573.79     41.59 o 
   2   7   3      764.92      765.48     19.36 o 
   3   7   3      847.30      822.51     20.56 o 
   4   7   3     1325.58     1207.07     33.23 o 
   5   7   3      300.33      281.67      5.17 o 
   6   7   3      176.84      163.72      4.44 o 
   7   7   3      796.82      789.97     16.26 o 
   8   7   3       20.32       20.24      3.12 o 
   9   7   3       24.53       24.99      2.74 o 
  10   7   3       19.66       16.04      3.11 o 
  11   7   3        0.73       -1.44      2.83 o 
  12   7   3        7.17        4.98      2.48 o 
  13   7   3        1.05        0.03      2.33 o 
 -13   8   3        1.80        1.16      2.78 o 
 -12   8   3       35.72       27.20      3.15 o 
 -11   8   3        7.88        8.71      2.45 o 
 -10   8   3       70.42       80.54      2.51 o 
  -9   8   3      106.96      118.92      2.83 o 
  -8   8   3      483.63      491.72      9.74 o 
  -7   8   3       39.28       45.24      2.84 o 
  -6   8   3      436.13      492.31      9.92 o 
  -5   8   3       35.48       32.21      2.95 o 
  -4   8   3       19.12       14.62      2.76 o 
  -3   8   3      231.17      187.71      5.81 o 
  -2   8   3       53.58       52.50      2.67 o 
  -1   8   3      922.01      923.22     25.29 o 
   0   8   3     1248.74     1465.33     36.23 o 
   1   8   3      936.69      965.57     30.35 o 
   2   8   3       55.23       52.66      2.72 o 
   3   8   3      225.11      179.27      8.53 o 
   4   8   3       16.78       12.58      3.13 o 
   5   8   3       36.80       35.64      3.80 o 
   6   8   3      440.99      495.38     13.85 o 
   7   8   3       40.04       40.39      3.47 o 
   8   8   3      476.82      453.75     16.90 o 
   9   8   3      105.02      110.37      3.65 o 
  10   8   3       72.74       73.08      3.60 o 
  11   8   3        8.18        7.68      2.92 o 
  12   8   3       34.97       25.91      2.76 o 
  13   8   3        1.93        1.79      2.37 o 
 -13   9   3        1.23        1.22      2.54 o 
 -12   9   3        7.44        9.38      2.46 o 
 -11   9   3       17.75       20.49      2.58 o 
 -10   9   3       74.08       76.71      2.68 o 
  -9   9   3       38.70       41.94      2.65 o 
  -8   9   3       76.59       88.56      2.66 o 
  -7   9   3       66.02       82.50      2.69 o 
  -6   9   3      237.93      239.27      5.39 o 
  -5   9   3        8.20        8.30      2.92 o 
  -4   9   3      324.41      292.98     14.04 o 
  -3   9   3     1281.82     1180.45     47.19 o 
  -2   9   3      420.38      482.69     11.87 o 
  -1   9   3      272.21      268.92      9.98 o 
   0   9   3       28.01       35.95      2.94 o 
   1   9   3      264.31      272.69     10.33 o 
   2   9   3      420.62      445.44      8.71 o 
   3   9   3     1296.64     1172.55     53.87 o 
   4   9   3      314.76      286.82      8.73 o 
   5   9   3        9.52        8.83      3.40 o 
   6   9   3      237.39      234.92      7.40 o 
   7   9   3       68.42       82.20      5.68 o 
   8   9   3       78.59       88.23      2.76 o 
   9   9   3       38.36       41.87      2.77 o 
  10   9   3       73.46       72.92      2.99 o 
  11   9   3       18.26       13.26      3.73 o 
  12   9   3        7.24        8.16      2.58 o 
  13   9   3        1.21        3.43      2.40 o 
 -12  10   3        2.52        4.45      2.64 o 
 -11  10   3       11.59       10.15      2.31 o 
 -10  10   3       65.25       67.71      2.79 o 
  -9  10   3      231.52      265.33      4.08 o 
  -8  10   3       12.89       17.31      2.50 o 
  -7  10   3      226.92      226.12      6.41 o 
  -6  10   3       55.45       63.86      2.86 o 
  -5  10   3      197.46      184.56      8.99 o 
  -4  10   3      142.00      141.68      9.21 o 
  -3  10   3      186.69      170.09      5.80 o 
  -2  10   3      676.69      660.54     21.15 o 
  -1  10   3      239.40      237.14      5.44 o 
   0  10   3      111.02      124.00      3.67 o 
   1  10   3      245.22      236.72      6.90 o 
   2  10   3      687.42      696.62     22.20 o 
   3  10   3      183.71      163.60      6.59 o 
   4  10   3      140.52      145.42      4.96 o 
   5  10   3      200.36      207.01      5.77 o 
   6  10   3       57.14       70.23      3.36 o 
   7  10   3      224.99      205.68      8.61 o 
   8  10   3       13.80       19.85      2.95 o 
   9  10   3      233.58      261.39      5.60 o 
  10  10   3       63.94       67.09      3.47 o 
  11  10   3       11.73        8.67      2.91 o 
  12  10   3        2.73        5.69      2.60 o 
 -12  11   3        4.70        3.71      2.51 o 
 -11  11   3       39.34       37.39      3.05 o 
 -10  11   3        2.95        3.26      2.43 o 
  -9  11   3       14.88       11.03      2.58 o 
  -8  11   3       18.67       23.01      2.73 o 
  -7  11   3       51.20       50.69      3.28 o 
  -6  11   3      249.70      236.71     13.91 o 
  -5  11   3       79.66       76.95      5.20 o 
  -4  11   3       32.52       29.33      2.71 o 
  -3  11   3      365.05      335.35     13.05 o 
  -2  11   3      388.17      402.06     13.72 o 
  -1  11   3       11.77       14.03      2.78 o 
   0  11   3       69.19       75.87      3.30 o 
   1  11   3       10.89       17.01      3.07 o 
   2  11   3      376.58      385.70     10.55 o 
   3  11   3      368.99      363.40     23.44 o 
   4  11   3       32.72       29.47      3.03 o 
   5  11   3       78.76       77.53      3.41 o 
   6  11   3      253.86      251.69     13.10 o 
   7  11   3       51.91       51.28      3.26 o 
   8  11   3       19.70       18.80      2.87 o 
   9  11   3       13.99       11.64      2.55 o 
  10  11   3        3.06       -1.11      2.47 o 
  11  11   3       39.55       34.05      3.65 o 
  12  11   3        4.64        6.04      2.60 o 
 -11  12   3       12.19       11.07      2.63 o 
 -10  12   3       11.60        6.03      2.60 o 
  -9  12   3        4.83        6.27      2.63 o 
  -8  12   3       70.54       77.08      2.40 o 
  -7  12   3        3.86        4.91      2.23 o 
  -6  12   3      131.74      140.51     10.06 o 
  -5  12   3       33.66       24.57      3.10 o 
  -4  12   3      191.79      190.25     11.76 o 
  -3  12   3       60.36       76.88      3.44 o 
  -2  12   3       79.26       79.62      2.87 o 
  -1  12   3      476.48      510.29     17.29 o 
   0  12   3        7.87        7.82      2.94 o 
   1  12   3      480.79      519.79     15.38 o 
   2  12   3       77.56       83.08      3.81 o 
   3  12   3       63.50       82.76      3.78 o 
   4  12   3      192.14      196.53      8.93 o 
   5  12   3       32.50       26.57      2.72 o 
   6  12   3      134.15      145.43      5.00 o 
   7  12   3        3.81        3.29      2.70 o 
   8  12   3       68.84       70.10      3.99 o 
   9  12   3        4.64        1.04      2.74 o 
  10  12   3       11.75        1.84      2.60 o 
  11  12   3       12.07       11.05      2.68 o 
 -11  13   3        6.13        0.93      7.58 o 
 -10  13   3        3.52        2.27      2.51 o 
  -9  13   3       23.66       29.02      3.26 o 
  -8  13   3       48.53       46.79      2.96 o 
  -7  13   3       38.42       41.55      2.77 o 
  -6  13   3       27.36       21.28      3.80 o 
  -5  13   3       58.11       56.50      4.60 o 
  -4  13   3      235.55      253.78     14.95 o 
  -3  13   3      160.99      162.69      7.21 o 
  -2  13   3       52.39       55.65      3.56 o 
  -1  13   3       98.85       93.61      2.98 o 
   0  13   3       43.96       27.67      3.18 o 
   1  13   3      100.15       93.13      3.24 o 
   2  13   3       49.79       48.69      3.51 o 
   3  13   3      157.43      151.35      6.59 o 
   4  13   3      234.38      248.53     12.14 o 
   5  13   3       58.34       62.11      2.83 o 
   6  13   3       27.38       27.65      2.90 o 
   7  13   3       39.76       37.91      6.81 o 
   8  13   3       48.82       48.73      4.50 o 
   9  13   3       24.49       33.69      2.89 o 
  10  13   3        3.59        1.90      2.51 o 
  11  13   3        5.85        0.75      5.87 o 
 -10  14   3        6.53        6.40      2.62 o 
  -9  14   3       16.93       13.29      2.58 o 
  -8  14   3       22.70       22.12      2.28 o 
  -7  14   3        0.42        1.21      2.21 o 
  -6  14   3       12.88        4.14      2.46 o 
  -5  14   3        1.53       -0.76      2.58 o 
  -4  14   3      107.70       97.46      9.85 o 
  -3  14   3        8.27       -0.59      2.59 o 
  -2  14   3      164.69      189.62      6.28 o 
  -1  14   3       43.29       39.53      3.68 o 
   0  14   3      111.28      123.09      4.59 o 
   1  14   3       42.13       43.83      2.88 o 
   2  14   3      165.19      192.94      7.46 o 
   3  14   3        8.22        4.39      2.53 o 
   4  14   3      106.87       97.12      6.71 o 
   5  14   3        1.77        3.68      2.64 o 
   6  14   3       13.17       10.93      2.77 o 
   7  14   3        0.36        0.61      2.63 o 
   8  14   3       23.32       24.41      2.61 o 
   9  14   3       16.73       15.56      2.64 o 
  10  14   3        6.52        7.12      2.64 o 
  -9  15   3        2.39        0.20      2.46 o 
  -8  15   3        9.14        6.88      2.41 o 
  -7  15   3       11.48        7.84      2.29 o 
  -6  15   3       22.78       13.94      2.64 o 
  -5  15   3       27.74       28.25      3.66 o 
  -4  15   3       23.76       13.88      2.50 o 
  -3  15   3      101.92      114.63      2.78 o 
  -2  15   3       96.02       97.52      2.78 o 
  -1  15   3       37.24       52.36      2.85 o 
   0  15   3       82.46       80.66      3.88 o 
   1  15   3       36.59       55.57      3.23 o 
   2  15   3       98.08       97.93      4.46 o 
   3  15   3      101.17      115.76      4.91 o 
   4  15   3       23.80       15.63      2.57 o 
   5  15   3       28.70       29.65      2.83 o 
   6  15   3       22.18       29.38      2.86 o 
   7  15   3       10.83        8.39      2.48 o 
   8  15   3        9.16        4.19      2.77 o 
   9  15   3        2.33        2.41      2.52 o 
  -8  16   3        1.11        0.68      2.39 o 
  -7  16   3        0.29        1.61      2.44 o 
  -6  16   3       14.89        5.42      3.05 o 
  -5  16   3        1.84        1.20      2.32 o 
  -4  16   3       19.66       14.10      2.46 o 
  -3  16   3       87.60       85.14      4.20 o 
  -2  16   3        9.98       12.97      2.43 o 
  -1  16   3        4.80        3.35      2.62 o 
   0  16   3       11.93        6.02      2.76 o 
   1  16   3        4.69        6.11      2.38 o 
   2  16   3       10.47        9.63      2.59 o 
   3  16   3       85.99       86.13      7.91 o 
   4  16   3       19.33       14.88      2.55 o 
   5  16   3        1.63       -1.01      2.65 o 
   6  16   3       14.81       15.68      2.79 o 
   7  16   3        0.29        0.88      2.79 o 
   8  16   3        1.11        5.76      3.03 o 
  -6  17   3        6.28        1.86      2.46 o 
  -5  17   3        2.56        2.85      2.40 o 
  -4  17   3        6.48        7.72      2.57 o 
  -3  17   3        9.48       12.81      2.79 o 
  -2  17   3       12.09       13.79      2.50 o 
  -1  17   3        2.80        0.09      2.52 o 
   0  17   3       77.54       85.51      3.34 o 
   1  17   3        2.73        4.14      2.61 o 
   2  17   3       11.69       10.88      2.55 o 
   3  17   3        9.62        8.36      2.29 o 
   4  17   3        6.20        6.31      2.50 o 
   5  17   3        2.61        5.19      2.72 o 
   6  17   3        6.54        9.43      2.83 o 
  -5  18   3        3.39       -1.72      3.32 o 
  -4  18   3        4.53        5.77      2.36 o 
  -3  18   3       10.59        3.38      2.50 o 
  -2  18   3       10.06        8.65      2.53 o 
  -1  18   3       15.54       19.40      2.47 o 
   0  18   3        3.42       -2.61      2.68 o 
   1  18   3       16.11       13.99      2.34 o 
   2  18   3        9.89        7.62      2.30 o 
   3  18   3       10.40        5.19      2.33 o 
   4  18   3        4.55        4.30      2.60 o 
   5  18   3        3.20        1.55      3.56 o 
  -1  19   3        0.12       -1.12      2.70 o 
   0  19   3        0.38        4.03      2.51 o 
   1  19   3        0.12        4.19      2.51 o 
   0   0   4     4958.70     4150.67     83.46 o 
   1   0   4     3240.51     2902.25     19.13 o 
   2   0   4     6479.47     6394.13    119.23 o 
   3   0   4     1016.16      854.20     11.65 o 
   4   0   4      427.19      358.24      7.38 o 
   5   0   4       61.42       45.92      3.10 o 
   6   0   4      487.84      473.67      6.82 o 
   7   0   4      392.14      429.80     11.28 o 
   8   0   4      228.32      219.72      3.98 o 
   9   0   4        0.61        1.44      2.76 o 
  10   0   4       13.48       17.45      2.94 o 
  11   0   4       65.43       71.06      2.65 o 
  12   0   4       88.45       99.08      2.85 o 
  13   0   4       17.59       17.20      2.48 o 
  14   0   4        3.41        7.42      2.70 o 
 -14   1   4        8.10        5.42      2.59 o 
 -13   1   4       30.13       29.59      2.63 o 
 -12   1   4       78.05       82.96      2.65 o 
 -11   1   4       55.80       60.40      3.00 o 
 -10   1   4      175.65      188.59      3.61 o 
  -9   1   4      147.95      140.58      3.75 o 
  -8   1   4      104.00      107.60      3.32 o 
  -7   1   4      220.62      243.26      3.88 o 
  -6   1   4     1706.88     1636.82     34.50 o 
  -5   1   4     3000.48     2860.45     35.26 o 
  -4   1   4      122.97      111.81      5.21 o 
  -3   1   4     9121.14     9603.92    215.78 o 
  -2   1   4     4232.79     4173.55     57.18 o 
  -1   1   4     2600.95     2433.31     32.79 o 
   0   1   4     1276.12     1148.97     21.21 o 
   1   1   4     2607.45     2507.55     39.87 o 
   2   1   4     4201.85     4167.19     88.59 o 
   3   1   4     9136.26     9308.20    189.81 o 
   4   1   4      112.43      100.46      3.09 o 
   5   1   4     2993.16     2881.09     40.43 o 
   6   1   4     1673.11     1605.27     47.35 o 
   7   1   4      218.04      230.28      4.37 o 
   8   1   4      110.11      112.33      3.84 o 
   9   1   4      147.03      131.21      3.28 o 
  10   1   4      179.76      193.55      4.72 o 
  11   1   4       56.37       58.58      2.56 o 
  12   1   4       76.82       83.02      2.91 o 
  13   1   4       30.43       28.92      2.64 o 
  14   1   4        7.83        6.32      2.22 o 
 -14   2   4        7.86        5.91      2.47 o 
 -13   2   4       14.40       13.39      2.61 o 
 -12   2   4       50.12       52.17      2.71 o 
 -11   2   4       19.41       21.42      2.98 o 
 -10   2   4       58.39       65.88      2.99 o 
  -9   2   4      480.86      504.59     10.19 o 
  -8   2   4      336.30      369.71      7.03 o 
  -7   2   4       80.61       64.15      2.57 o 
  -6   2   4     1547.27     1524.56     28.23 o 
  -5   2   4     2049.25     2174.34     69.95 o 
  -4   2   4     3042.54     2835.98     79.03 o 
  -3   2   4     1366.14     1337.21     25.68 o 
  -2   2   4    10049.09     9461.56    304.91 o 
  -1   2   4     3394.03     3131.99     80.86 o 
   0   2   4     4910.15     4040.64    109.19 o 
   1   2   4     3375.01     3178.40     70.87 o 
   2   2   4    10020.50     9699.58    242.05 o 
   3   2   4     1372.58     1299.64     25.81 o 
   4   2   4     3094.05     2779.64     56.13 o 
   5   2   4     2029.90     2069.67     34.35 o 
   6   2   4     1527.15     1550.80     18.90 o 
   7   2   4       82.85       65.35      3.84 o 
   8   2   4      334.26      348.79      4.21 o 
   9   2   4      481.31      493.60     11.85 o 
  10   2   4       59.37       62.91      2.83 o 
  11   2   4       19.09       17.40      2.67 o 
  12   2   4       48.93       50.07      3.14 o 
  13   2   4       14.36       15.73      2.80 o 
  14   2   4        8.27        2.17      2.60 o 
 -14   3   4        2.06        1.57      2.54 o 
 -13   3   4       92.97       97.63      5.65 o 
 -12   3   4        0.56       -2.92      2.92 o 
 -11   3   4       42.52       40.02      2.87 o 
 -10   3   4       57.50       72.36      2.65 o 
  -9   3   4       98.24       99.54      3.18 o 
  -8   3   4      713.89      770.45     10.61 o 
  -7   3   4      937.32      959.07     19.59 o 
  -6   3   4     4038.94     4278.29     43.11 o 
  -5   3   4      655.96      583.99     13.39 o 
  -4   3   4      402.58      430.68      8.96 o 
  -3   3   4     2035.20     2012.93     18.64 o 
  -2   3   4     1207.12      888.34     20.31 o 
  -1   3   4     2627.12     2750.10     69.64 o 
   0   3   4      557.16      625.36     15.99 o 
   1   3   4     2609.37     2741.41     50.69 o 
   2   3   4     1185.14      908.40     18.00 o 
   3   3   4     2049.28     1985.71     37.38 o 
   4   3   4      417.27      432.45     14.13 o 
   5   3   4      659.36      603.70     11.53 o 
   6   3   4     4104.10     4217.09     92.99 o 
   7   3   4      927.81      909.59     14.49 o 
   8   3   4      725.64      795.99     12.37 o 
   9   3   4      100.93       94.53      4.08 o 
  10   3   4       58.18       72.35      3.40 o 
  11   3   4       42.20       40.10      2.78 o 
  12   3   4        0.76        3.27      2.49 o 
  13   3   4       92.42       97.92      2.71 o 
  14   3   4        1.95       -1.52      2.67 o 
 -14   4   4        2.48        5.86      2.64 o 
 -13   4   4        4.22        5.97      2.69 o 
 -12   4   4       19.01       23.01      2.86 o 
 -11   4   4       24.02       24.55      2.60 o 
 -10   4   4      194.26      195.86      3.50 o 
  -9   4   4      487.39      503.00      6.48 o 
  -8   4   4      279.71      294.77      6.55 o 
  -7   4   4      895.40     1033.60     23.60 o 
  -6   4   4     1518.76     1664.17     20.86 o 
  -5   4   4      124.46       86.18      2.93 o 
  -4   4   4      211.25      220.16      3.41 o 
  -3   4   4     5076.29     4561.40    140.10 o 
  -2   4   4     7675.47     7233.34    195.56 o 
  -1   4   4     2683.89     2720.36     56.62 o 
   0   4   4      507.17      434.43      8.35 o 
   1   4   4     2652.66     2716.38     93.10 o 
   2   4   4     7800.50     7374.73    213.44 o 
   3   4   4     5113.25     4545.75    108.72 o 
   4   4   4      224.62      228.91      4.22 o 
   5   4   4      127.55       89.27      3.30 o 
   6   4   4     1536.46     1649.39     26.17 o 
   7   4   4      887.38      970.70     13.13 o 
   8   4   4      281.47      293.84      7.36 o 
   9   4   4      486.69      506.27      4.94 o 
  10   4   4      193.43      191.31      3.45 o 
  11   4   4       23.73       21.90      2.66 o 
  12   4   4       19.72       22.52      2.55 o 
  13   4   4        4.16        3.91      2.54 o 
  14   4   4        2.58        1.13      2.53 o 
 -14   5   4        8.78        8.31      3.19 o 
 -13   5   4       26.82       28.98      2.66 o 
 -12   5   4       32.84       39.02      2.70 o 
 -11   5   4        3.39        1.42      2.65 o 
 -10   5   4      503.14      517.76      5.61 o 
  -9   5   4      375.54      395.88      4.00 o 
  -8   5   4     1384.14     1481.41     22.82 o 
  -7   5   4      339.95      375.66      6.36 o 
  -6   5   4     2024.22     2048.98     37.22 o 
  -5   5   4      134.65      174.91      4.70 o 
  -4   5   4      918.78     1047.86     22.45 o 
  -3   5   4      587.50      521.35     16.40 o 
  -2   5   4     1737.36     1491.96     33.63 o 
  -1   5   4     1883.92     1978.31     38.56 o 
   0   5   4      411.61      370.00      9.80 o 
   1   5   4     1872.30     1942.12     64.44 o 
   2   5   4     1739.60     1506.42     55.08 o 
   3   5   4      597.74      547.29      9.45 o 
   4   5   4      922.95     1015.55     24.31 o 
   5   5   4      135.56      157.92      3.46 o 
   6   5   4     2060.91     2057.17     61.80 o 
   7   5   4      344.00      358.97      9.66 o 
   8   5   4     1384.43     1436.67     28.08 o 
   9   5   4      376.14      396.90      4.21 o 
  10   5   4      493.15      502.08     12.44 o 
  11   5   4        3.39        6.19      3.02 o 
  12   5   4       32.40       40.86      2.68 o 
  13   5   4       27.15       22.54      2.64 o 
  14   5   4        8.61        4.08      2.43 o 
 -14   6   4        5.23        3.70      2.75 o 
 -13   6   4       36.95       31.54      2.64 o 
 -12   6   4       34.52       39.22      2.76 o 
 -11   6   4       23.00       27.78      2.61 o 
 -10   6   4       19.82       26.17      2.39 o 
  -9   6   4       28.71       35.36      2.57 o 
  -8   6   4      216.41      229.64      3.90 o 
  -7   6   4      121.81      137.27      3.15 o 
  -6   6   4      223.86      231.88      8.23 o 
  -5   6   4      203.99      175.52      3.31 o 
  -4   6   4     1042.95     1017.63     16.53 o 
  -3   6   4      979.65     1029.44     45.99 o 
  -2   6   4      238.22      241.06      5.86 o 
  -1   6   4      379.43      316.69     10.03 o 
   0   6   4     1386.60     1488.46     45.99 o 
   1   6   4      389.24      327.80     10.95 o 
   2   6   4      249.52      263.44      6.33 o 
   3   6   4      963.43     1039.46     33.52 o 
   4   6   4     1049.55     1026.21     32.68 o 
   5   6   4      205.37      174.43      4.66 o 
   6   6   4      228.87      231.50      7.97 o 
   7   6   4      125.82      136.79      3.40 o 
   8   6   4      215.60      228.78      6.38 o 
   9   6   4       29.25       32.91      2.73 o 
  10   6   4       20.27       20.49      3.24 o 
  11   6   4       23.10       20.11      2.87 o 
  12   6   4       35.28       36.58      5.92 o 
  13   6   4       37.21       31.82      2.66 o 
  14   6   4        5.04        5.47      2.38 o 
 -13   7   4       38.90       48.88      2.97 o 
 -12   7   4       19.49       22.94      2.84 o 
 -11   7   4       41.56       42.54      2.44 o 
 -10   7   4       14.58       20.29      2.28 o 
  -9   7   4      129.04      139.31      2.62 o 
  -8   7   4        1.36        2.06      2.52 o 
  -7   7   4       38.75       37.54      2.94 o 
  -6   7   4       89.87      103.53      3.02 o 
  -5   7   4      768.42      741.02     15.69 o 
  -4   7   4      627.32      587.45     20.00 o 
  -3   7   4       96.00      111.68      3.51 o 
  -2   7   4      773.89      747.14     27.89 o 
  -1   7   4      883.38      963.90     31.91 o 
   0   7   4      140.09      145.44      5.79 o 
   1   7   4      881.57      984.25     34.18 o 
   2   7   4      763.98      749.81     14.26 o 
   3   7   4      101.74      109.71      3.39 o 
   4   7   4      639.02      625.49     19.32 o 
   5   7   4      769.75      736.72     14.71 o 
   6   7   4       94.02      107.76      3.28 o 
   7   7   4       39.93       39.83      3.29 o 
   8   7   4        0.80       -0.34      2.79 o 
   9   7   4      126.79      136.15      4.71 o 
  10   7   4       14.59       16.37      2.58 o 
  11   7   4       40.63       41.41      2.66 o 
  12   7   4       20.14       25.21      2.66 o 
  13   7   4       39.54       40.15      3.11 o 
 -13   8   4       23.80       22.79      3.24 o 
 -12   8   4       11.82       10.03      2.35 o 
 -11   8   4        2.59        1.54      2.38 o 
 -10   8   4        2.86        2.96      2.71 o 
  -9   8   4       28.06       34.00      2.88 o 
  -8   8   4        2.26       -0.13      2.85 o 
  -7   8   4       63.51       78.63      3.89 o 
  -6   8   4      114.80      123.73      3.16 o 
  -5   8   4      266.77      303.09     10.42 o 
  -4   8   4       14.32       17.01      2.63 o 
  -3   8   4      348.16      344.42     12.68 o 
  -2   8   4     2005.64     1880.40     63.01 o 
  -1   8   4       93.26      111.04      4.41 o 
   0   8   4      101.45      178.10      5.35 o 
   1   8   4       90.33      106.59      3.10 o 
   2   8   4     2030.50     1902.64     47.04 o 
   3   8   4      343.15      331.71      9.78 o 
   4   8   4       16.49       16.90      3.56 o 
   5   8   4      274.75      295.99      8.28 o 
   6   8   4      115.23      126.42      4.34 o 
   7   8   4       66.46       79.03      3.29 o 
   8   8   4        2.26       -2.96      2.96 o 
   9   8   4       28.65       29.02      2.91 o 
  10   8   4        2.93        8.52      2.73 o 
  11   8   4        2.81        3.40      2.99 o 
  12   8   4       11.53        7.68      2.66 o 
  13   8   4       23.61       24.30      2.64 o 
 -13   9   4        7.47        7.26      2.99 o 
 -12   9   4        5.06       -2.75      2.75 o 
 -11   9   4        1.94        3.01      2.70 o 
 -10   9   4       43.55       42.60      3.83 o 
  -9   9   4       31.93       31.03      2.69 o 
  -8   9   4       91.75      102.15      4.58 o 
  -7   9   4      148.03      151.45      6.26 o 
  -6   9   4       70.06       58.28      2.62 o 
  -5   9   4       19.23       15.62      2.83 o 
  -4   9   4      282.25      291.01     15.43 o 
  -3   9   4      268.88      266.36     10.19 o 
  -2   9   4       96.63      100.00      3.37 o 
  -1   9   4      938.93      994.61     26.16 o 
   0   9   4      101.38      114.83      3.80 o 
   1   9   4      924.38     1001.54     26.13 o 
   2   9   4      100.41       98.93      3.29 o 
   3   9   4      268.52      250.20     11.77 o 
   4   9   4      282.70      286.85     10.07 o 
   5   9   4       17.69       13.86      3.57 o 
   6   9   4       65.76       48.10      3.80 o 
   7   9   4      149.32      142.18      4.42 o 
   8   9   4       91.48       97.42      2.89 o 
   9   9   4       31.40       27.47      2.92 o 
  10   9   4       42.50       41.20      3.73 o 
  11   9   4        1.85        3.92      2.86 o 
  12   9   4        4.82       -0.20      2.76 o 
  13   9   4        7.21       10.17      2.58 o 
 -12  10   4        2.82        3.38      2.56 o 
 -11  10   4        9.04        3.04      2.59 o 
 -10  10   4       28.60       26.17      3.03 o 
  -9  10   4       38.46       33.06      5.67 o 
  -8  10   4      156.29      176.58      5.26 o 
  -7  10   4      201.15      211.03      8.36 o 
  -6  10   4        4.44        3.68      2.56 o 
  -5  10   4      112.32       99.33      4.89 o 
  -4  10   4      337.74      375.74     17.77 o 
  -3  10   4      112.72      140.23      5.71 o 
  -2  10   4      403.04      383.72     11.69 o 
  -1  10   4      463.29      459.16     12.93 o 
   0  10   4      135.90      148.14      4.62 o 
   1  10   4      470.39      492.54     14.46 o 
   2  10   4      392.80      370.22      7.66 o 
   3  10   4      117.57      141.82      7.07 o 
   4  10   4      332.66      378.37      9.75 o 
   5  10   4      111.76       98.00      4.51 o 
   6  10   4        4.76        1.59      3.29 o 
   7  10   4      197.84      184.95      3.95 o 
   8  10   4      157.17      175.08      5.92 o 
   9  10   4       40.17       38.74      2.53 o 
  10  10   4       28.18       22.80      2.55 o 
  11  10   4        8.92        4.81      2.75 o 
  12  10   4        2.95        4.00      3.02 o 
 -12  11   4       13.43        8.85      2.64 o 
 -11  11   4        6.59        8.94      2.54 o 
 -10  11   4       11.92        7.92      2.60 o 
  -9  11   4       23.27       24.90      3.26 o 
  -8  11   4        4.12        1.16      2.44 o 
  -7  11   4       33.77       30.40      3.71 o 
  -6  11   4      109.79      102.98      5.27 o 
  -5  11   4       54.71       43.56      2.74 o 
  -4  11   4      209.19      176.60      8.82 o 
  -3  11   4      157.50      152.01      7.75 o 
  -2  11   4       18.23       15.82      2.62 o 
  -1  11   4      222.04      216.50      7.05 o 
   0  11   4        2.31        4.59      2.69 o 
   1  11   4      213.51      204.86      5.60 o 
   2  11   4       18.39       14.00      2.94 o 
   3  11   4      151.36      152.73      5.65 o 
   4  11   4      205.49      182.40      7.82 o 
   5  11   4       52.65       44.74      4.09 o 
   6  11   4      109.06      104.24      3.41 o 
   7  11   4       34.54       39.68      3.00 o 
   8  11   4        3.68        2.46      2.84 o 
   9  11   4       23.60       20.50      2.49 o 
  10  11   4       12.07        4.81      2.48 o 
  11  11   4        6.37        4.93      2.33 o 
  12  11   4       13.67        7.91      2.95 o 
 -11  12   4        0.69        1.15      2.53 o 
 -10  12   4       30.27       31.11      3.89 o 
  -9  12   4       28.29       27.39      2.75 o 
  -8  12   4       52.85       56.07      4.19 o 
  -7  12   4       30.54       15.71      2.50 o 
  -6  12   4       68.93       72.82      5.68 o 
  -5  12   4      134.58      129.11      8.23 o 
  -4  12   4       22.37       18.54      2.48 o 
  -3  12   4      156.73      153.87      6.33 o 
  -2  12   4      227.59      246.15     10.13 o 
  -1  12   4       62.53       65.25      2.70 o 
   0  12   4      708.24      856.16     30.13 o 
   1  12   4       64.66       63.67      3.21 o 
   2  12   4      233.23      243.89      7.61 o 
   3  12   4      155.92      149.44      6.25 o 
   4  12   4       23.45       16.04      3.04 o 
   5  12   4      134.95      138.61      4.70 o 
   6  12   4       67.33       66.59      5.04 o 
   7  12   4       28.72       19.32      2.83 o 
   8  12   4       52.88       51.09      5.20 o 
   9  12   4       27.46       28.78      2.49 o 
  10  12   4       30.61       27.47      2.70 o 
  11  12   4        0.62        1.48      2.49 o 
 -10  13   4       15.68       11.10      2.53 o 
  -9  13   4        1.79        1.54      2.38 o 
  -8  13   4        3.70        0.03      2.39 o 
  -7  13   4        2.95        0.09      2.40 o 
  -6  13   4      104.52      102.22      6.18 o 
  -5  13   4       24.36       28.17      4.26 o 
  -4  13   4       60.79       63.82      3.96 o 
  -3  13   4      181.43      192.91      8.66 o 
  -2  13   4      136.84      132.20      4.48 o 
  -1  13   4      322.92      321.05     11.58 o 
   0  13   4     1074.34     1157.73     23.51 o 
   1  13   4      313.93      304.84      5.69 o 
   2  13   4      134.38      127.81      2.95 o 
   3  13   4      179.96      191.89      7.49 o 
   4  13   4       60.99       57.76      3.99 o 
   5  13   4       24.14       24.53      2.98 o 
   6  13   4      104.68      111.35      5.49 o 
   7  13   4        3.04       -0.93      2.78 o 
   8  13   4        3.42        3.18      2.91 o 
   9  13   4        1.70        7.05      2.51 o 
  10  13   4       15.85       10.96      2.65 o 
 -10  14   4        5.10        3.76      3.36 o 
  -9  14   4        2.65       -0.92      2.59 o 
  -8  14   4       14.10        8.72      2.54 o 
  -7  14   4        9.97        9.42      2.55 o 
  -6  14   4       16.50        9.66      2.23 o 
  -5  14   4       32.95       25.38      4.05 o 
  -4  14   4        1.82        0.74      2.42 o 
  -3  14   4        5.85        9.94      2.55 o 
  -2  14   4       22.05       20.81      2.79 o 
  -1  14   4      413.75      440.01     10.86 o 
   0  14   4      387.01      402.03     12.65 o 
   1  14   4      411.06      437.91     12.52 o 
   2  14   4       21.37       18.47      2.64 o 
   3  14   4        5.20        9.39      2.51 o 
   4  14   4        1.97       -2.08      2.69 o 
   5  14   4       32.69       26.95      2.98 o 
   6  14   4       16.96       12.12      3.07 o 
   7  14   4       10.50       12.91      3.08 o 
   8  14   4       14.36       11.77      2.75 o 
   9  14   4        2.40       -1.38      2.69 o 
  10  14   4        5.02        1.51      3.13 o 
  -9  15   4        0.78        1.33      2.62 o 
  -8  15   4        8.88        5.48      2.30 o 
  -7  15   4        9.21        9.90      2.24 o 
  -6  15   4       40.34       35.78      5.91 o 
  -5  15   4       39.72       36.77      6.93 o 
  -4  15   4       30.59       32.48      2.99 o 
  -3  15   4        9.06        8.94      2.41 o 
  -2  15   4        5.23       10.31      2.56 o 
  -1  15   4       79.86       96.69      2.78 o 
   0  15   4      415.05      454.92     23.47 o 
   1  15   4       82.88      103.15      3.42 o 
   2  15   4        5.53        7.04      2.49 o 
   3  15   4        8.52        9.79      2.32 o 
   4  15   4       30.87       36.91      3.44 o 
   5  15   4       40.37       45.59      6.72 o 
   6  15   4       39.80       44.81      4.09 o 
   7  15   4        8.95       11.57      2.67 o 
   8  15   4        8.81        7.39      2.71 o 
   9  15   4        0.83        0.83      2.84 o 
  -8  16   4        0.20        2.22      2.72 o 
  -7  16   4        7.87        3.02      2.22 o 
  -6  16   4       17.11       16.61      4.61 o 
  -5  16   4       10.11        8.51      2.56 o 
  -4  16   4       20.51       23.95      3.04 o 
  -3  16   4       54.99       58.19      3.42 o 
  -2  16   4        2.57        1.31      2.46 o 
  -1  16   4        5.25        5.12      2.54 o 
   0  16   4        0.03       -1.47      2.68 o 
   1  16   4        5.49        3.19      2.48 o 
   2  16   4        2.44        1.94      2.41 o 
   3  16   4       55.03       59.11      3.22 o 
   4  16   4       19.96       22.32      3.44 o 
   5  16   4        9.42        6.89      2.65 o 
   6  16   4       17.11       27.10      3.86 o 
   7  16   4        7.87       11.22      2.83 o 
   8  16   4        0.19       -2.42      3.66 o 
  -6  17   4        4.80        4.96      2.36 o 
  -5  17   4        2.44        0.43      2.37 o 
  -4  17   4       12.75       11.62      2.28 o 
  -3  17   4       11.09       12.34      2.55 o 
  -2  17   4        0.97        0.59      2.48 o 
  -1  17   4       15.22       20.33      2.34 o 
   0  17   4        5.18        3.44      2.56 o 
   1  17   4       14.96       16.08      3.61 o 
   2  17   4        0.99       -1.89      2.65 o 
   3  17   4       11.39        8.74      2.66 o 
   4  17   4       12.62        5.03      2.68 o 
   5  17   4        2.63        4.03      2.58 o 
   6  17   4        4.68       -1.25      2.86 o 
  -4  18   4        3.60        3.37      2.39 o 
  -3  18   4        2.66        1.33      2.54 o 
  -2  18   4       15.24        9.84      2.99 o 
  -1  18   4        6.69        4.97      2.51 o 
   0  18   4        0.38        4.18      2.63 o 
   1  18   4        6.54        5.85      2.63 o 
   2  18   4       15.46       19.20      3.23 o 
   3  18   4        2.81       -0.29      2.60 o 
   4  18   4        3.51        4.21      2.44 o 
   0  19   4        2.80        1.79      8.23 o 
   1   0   5      657.00      584.05      8.45 o 
   2   0   5       54.56       50.91      3.98 o 
   3   0   5     5570.43     5494.08    107.40 o 
   4   0   5      509.36      500.62      7.72 o 
   5   0   5      206.99      176.70      3.98 o 
   6   0   5        1.93        5.37      2.88 o 
   7   0   5      486.32      497.06      8.89 o 
   8   0   5        4.11        5.87      3.40 o 
   9   0   5        0.05        1.49      2.80 o 
  10   0   5      180.97      204.22      5.33 o 
  11   0   5      117.30      127.46      2.93 o 
  12   0   5       52.42       62.45      2.77 o 
  13   0   5       15.73       19.75      2.61 o 
  14   0   5        7.60        3.70      2.55 o 
 -14   1   5        3.15        0.58      2.60 o 
 -13   1   5       12.90       13.75      2.51 o 
 -12   1   5       20.24       23.12      2.48 o 
 -11   1   5       59.23       61.62      2.92 o 
 -10   1   5       13.63       15.14      2.67 o 
  -9   1   5       96.07       90.58      3.08 o 
  -8   1   5      181.25      192.22      3.57 o 
  -7   1   5      104.34       99.67      2.87 o 
  -6   1   5      362.89      373.05      7.14 o 
  -5   1   5       25.01       30.19      2.97 o 
  -4   1   5      335.21      329.70      5.45 o 
  -3   1   5      614.03      547.55     14.26 o 
  -2   1   5     1005.93      923.91     18.18 o 
  -1   1   5     3792.76     3458.82     46.87 o 
   0   1   5        3.89       15.65      3.70 o 
   1   1   5     3837.59     3465.10     80.90 o 
   2   1   5     1003.01      931.75     17.85 o 
   3   1   5      638.52      595.14     11.31 o 
   4   1   5      333.66      324.17      5.74 o 
   5   1   5       20.59       24.52      2.47 o 
   6   1   5      365.60      383.75      7.27 o 
   7   1   5      101.05       97.32      2.89 o 
   8   1   5      179.74      201.83      7.36 o 
   9   1   5       96.58       85.74      3.58 o 
  10   1   5       13.31       14.38      2.79 o 
  11   1   5       59.97       63.24      2.83 o 
  12   1   5       20.53       27.20      2.64 o 
  13   1   5       13.35       14.58      2.85 o 
  14   1   5        3.20        1.00      2.36 o 
 -14   2   5       21.95       17.46      2.50 o 
 -13   2   5        8.17        9.63      2.41 o 
 -12   2   5       37.70       45.54      2.96 o 
 -11   2   5      144.99      169.58      2.93 o 
 -10   2   5       46.87       51.90      2.79 o 
  -9   2   5      166.62      175.85      4.64 o 
  -8   2   5      841.52      855.95     18.19 o 
  -7   2   5      302.39      342.25      6.13 o 
  -6   2   5     2080.10     2158.42     59.36 o 
  -5   2   5       52.06       46.39      2.92 o 
  -4   2   5      950.23      988.75     20.74 o 
  -3   2   5     1697.73     1529.62     26.54 o 
  -2   2   5     1491.20     1362.25     29.39 o 
  -1   2   5     2000.13     1834.93     25.78 o 
   0   2   5       19.31        9.06      3.62 o 
   1   2   5     2006.51     1827.77     30.96 o 
   2   2   5     1502.39     1436.85     35.64 o 
   3   2   5     1703.91     1494.50     34.29 o 
   4   2   5      960.12      956.48     23.39 o 
   5   2   5       50.73       44.21      2.91 o 
   6   2   5     2082.03     2186.81     56.98 o 
   7   2   5      315.18      326.03      8.15 o 
   8   2   5      835.70      851.72     15.59 o 
   9   2   5      162.06      169.05      3.61 o 
  10   2   5       45.84       42.31      3.16 o 
  11   2   5      141.85      160.58      2.87 o 
  12   2   5       37.45       43.44      3.57 o 
  13   2   5        8.59        5.99      2.46 o 
  14   2   5       22.11       21.51      2.61 o 
 -14   3   5       16.69       10.75      2.92 o 
 -13   3   5        1.99        1.27      2.74 o 
 -12   3   5      130.84      133.29      3.30 o 
 -11   3   5       43.37       41.10      3.96 o 
 -10   3   5        4.70        3.97      2.48 o 
  -9   3   5        3.11        7.94      2.67 o 
  -8   3   5      510.13      555.12      7.53 o 
  -7   3   5      183.05      200.36      5.02 o 
  -6   3   5     2420.41     2561.39     83.90 o 
  -5   3   5     1109.54      992.83     28.83 o 
  -4   3   5        0.27        7.43      3.94 o 
  -3   3   5      236.18      219.22      5.03 o 
  -2   3   5      866.75      791.64     21.74 o 
  -1   3   5    10095.68     9814.91    234.07 o 
   0   3   5      274.66      193.60      5.34 o 
   1   3   5    10204.50     9763.46    168.86 o 
   2   3   5      856.70      746.89     13.20 o 
   3   3   5      254.87      243.36      7.12 o 
   4   3   5        0.24        6.13      2.60 o 
   5   3   5     1109.32      998.45     12.25 o 
   6   3   5     2410.67     2530.63     42.34 o 
   7   3   5      188.11      195.07      5.87 o 
   8   3   5      508.93      561.04     12.52 o 
   9   3   5        3.00        1.94      3.60 o 
  10   3   5        4.82        6.99      3.24 o 
  11   3   5       44.01       43.75      2.77 o 
  12   3   5      130.73      137.52      3.67 o 
  13   3   5        2.13       -1.37      2.25 o 
  14   3   5       16.37        8.31      2.58 o 
 -14   4   5        9.71        7.42      2.80 o 
 -13   4   5        3.70        4.20      2.83 o 
 -12   4   5       32.31       31.06      3.02 o 
 -11   4   5       42.78       45.85      2.64 o 
 -10   4   5      194.72      200.06      4.16 o 
  -9   4   5       63.09       67.65      2.91 o 
  -8   4   5      175.59      190.64      3.19 o 
  -7   4   5      251.89      233.14      5.69 o 
  -6   4   5      774.29      847.02     12.61 o 
  -5   4   5     3363.08     3162.14     69.87 o 
  -4   4   5      958.04      917.90     22.94 o 
  -3   4   5     2310.54     2199.15     41.93 o 
  -2   4   5     4492.31     4210.35    115.06 o 
  -1   4   5     1677.10     1455.19     26.24 o 
   0   4   5     7034.49     7326.81    288.24 o 
   1   4   5     1671.33     1445.83     23.46 o 
   2   4   5     4517.64     4492.68    110.80 o 
   3   4   5     2348.18     2292.58     70.72 o 
   4   4   5      951.68      827.28     30.52 o 
   5   4   5     3396.54     3204.60    104.98 o 
   6   4   5      767.22      831.18     10.09 o 
   7   4   5      239.26      208.18      4.38 o 
   8   4   5      173.21      188.70      5.23 o 
   9   4   5       65.40       73.21      3.28 o 
  10   4   5      196.22      189.34      3.87 o 
  11   4   5       42.28       43.40      2.86 o 
  12   4   5       32.42       32.04      3.21 o 
  13   4   5        3.51        1.44      2.26 o 
  14   4   5        9.61        8.16      2.62 o 
 -14   5   5        4.75        4.48      2.60 o 
 -13   5   5       57.27       54.53      2.88 o 
 -12   5   5       12.29       12.09      2.55 o 
 -11   5   5        0.53       -0.31      2.26 o 
 -10   5   5      165.47      186.50      3.48 o 
  -9   5   5       60.92       51.37      2.74 o 
  -8   5   5      337.85      300.56      7.38 o 
  -7   5   5      105.03      109.04      3.43 o 
  -6   5   5      211.19      192.59      5.93 o 
  -5   5   5     1223.11     1430.54     30.18 o 
  -4   5   5      711.18      788.22     23.11 o 
  -3   5   5     2007.73     1787.28     94.39 o 
  -2   5   5     1782.21     1801.52     48.45 o 
  -1   5   5     1702.81     1466.13     37.09 o 
   0   5   5      382.15      266.74      4.92 o 
   1   5   5     1680.68     1473.60     37.84 o 
   2   5   5     1774.82     1810.99     51.79 o 
   3   5   5     2022.17     1770.69     57.61 o 
   4   5   5      720.81      768.66     17.14 o 
   5   5   5     1236.93     1341.63     27.84 o 
   6   5   5      213.44      188.94      3.54 o 
   7   5   5      103.34      105.26      3.84 o 
   8   5   5      339.51      305.59      7.15 o 
   9   5   5       59.97       44.59      2.94 o 
  10   5   5      165.96      185.18      3.94 o 
  11   5   5        0.53        0.72      2.85 o 
  12   5   5       11.80       12.76      2.44 o 
  13   5   5       56.41       49.71      3.40 o 
  14   5   5        4.82        5.85      2.45 o 
 -14   6   5        5.46        6.73      9.34 o 
 -13   6   5       18.12       13.17      2.96 o 
 -12   6   5       20.63       21.12      2.48 o 
 -11   6   5       55.97       55.23      2.57 o 
 -10   6   5       45.28       47.48      2.93 o 
  -9   6   5      363.73      429.76      5.34 o 
  -8   6   5       75.22       82.83      2.85 o 
  -7   6   5      743.09      780.56     12.84 o 
  -6   6   5      461.57      434.89      7.85 o 
  -5   6   5       32.18       20.95      2.74 o 
  -4   6   5     1758.26     1590.07     47.89 o 
  -3   6   5     2278.29     2159.35     77.29 o 
  -2   6   5      733.54      784.96     20.17 o 
  -1   6   5      802.98      842.97     23.51 o 
   0   6   5      109.81       68.77      3.13 o 
   1   6   5      811.07      835.99     24.14 o 
   2   6   5      724.22      784.92     24.38 o 
   3   6   5     2296.66     2188.47     71.54 o 
   4   6   5     1761.75     1592.01     38.31 o 
   5   6   5       34.20       29.54      3.10 o 
   6   6   5      459.48      433.31     11.18 o 
   7   6   5      741.20      751.60     15.00 o 
   8   6   5       74.35       75.90      3.45 o 
   9   6   5      367.06      409.70      7.12 o 
  10   6   5       44.50       47.95      3.05 o 
  11   6   5       55.33       54.63      2.94 o 
  12   6   5       20.70       24.49      2.76 o 
  13   6   5       17.56       11.06      2.69 o 
 -13   7   5       14.30        7.16      2.85 o 
 -12   7   5       41.27       37.43      2.51 o 
 -11   7   5       69.56       64.47      2.53 o 
 -10   7   5       92.89      102.68      2.94 o 
  -9   7   5       84.68       84.61      2.99 o 
  -8   7   5       46.54       47.59      3.04 o 
  -7   7   5      143.05      143.11      3.26 o 
  -6   7   5      666.74      611.33     12.24 o 
  -5   7   5     1113.55     1130.43     32.56 o 
  -4   7   5      319.27      286.24     10.31 o 
  -3   7   5     1511.67     1423.27     48.94 o 
  -2   7   5      265.62      304.22      6.78 o 
  -1   7   5      919.64      888.45     16.68 o 
   0   7   5       20.94       13.74      2.84 o 
   1   7   5      910.12      884.68     20.27 o 
   2   7   5      262.83      301.98      7.24 o 
   3   7   5     1546.09     1442.22     40.44 o 
   4   7   5      325.88      305.62      4.66 o 
   5   7   5     1122.84     1140.08     44.08 o 
   6   7   5      661.28      604.08     17.29 o 
   7   7   5      139.25      125.70      4.27 o 
   8   7   5       44.82       39.37      3.04 o 
   9   7   5       84.13       82.39      3.91 o 
  10   7   5       92.67       96.83      2.98 o 
  11   7   5       68.98       64.13      5.60 o 
  12   7   5       40.75       34.72      3.22 o 
  13   7   5       14.59        9.89      2.74 o 
 -13   8   5        5.15        7.54      2.96 o 
 -12   8   5      111.90      117.77      2.93 o 
 -11   8   5       37.92       39.25      2.93 o 
 -10   8   5       13.71       20.02      2.77 o 
  -9   8   5       35.81       33.72      2.71 o 
  -8   8   5       21.75       27.81      2.88 o 
  -7   8   5      218.11      246.59      4.74 o 
  -6   8   5      169.94      199.92      5.11 o 
  -5   8   5       28.99       30.67      3.08 o 
  -4   8   5      362.08      331.99     16.82 o 
  -3   8   5       71.51       95.59      5.47 o 
  -2   8   5      137.34      136.19      3.32 o 
  -1   8   5      139.19      175.88      5.22 o 
   0   8   5      130.69      143.86      5.07 o 
   1   8   5      135.54      164.04      3.60 o 
   2   8   5      144.34      146.69      4.65 o 
   3   8   5       73.23       87.93      4.02 o 
   4   8   5      364.08      330.90      6.95 o 
   5   8   5       30.04       35.51      3.51 o 
   6   8   5      173.48      210.63      5.45 o 
   7   8   5      219.05      242.40      5.14 o 
   8   8   5       22.05       32.86      2.70 o 
   9   8   5       36.37       32.23      3.78 o 
  10   8   5       13.89        9.38      2.65 o 
  11   8   5       37.69       37.34      4.38 o 
  12   8   5      111.84      112.48     10.59 o 
  13   8   5        4.87        2.63      2.64 o 
 -12   9   5       29.10       28.97      2.76 o 
 -11   9   5       12.10       12.81      2.98 o 
 -10   9   5       35.21       35.13      2.69 o 
  -9   9   5       79.28       74.12      2.87 o 
  -8   9   5       31.53       32.31      2.90 o 
  -7   9   5       63.04       73.37      3.09 o 
  -6   9   5      257.95      286.64     14.21 o 
  -5   9   5       74.73       64.58      2.97 o 
  -4   9   5       90.95       90.90      5.50 o 
  -3   9   5      157.80      177.54      5.99 o 
  -2   9   5      127.30      117.21      3.07 o 
  -1   9   5      289.14      328.15     10.80 o 
   0   9   5      188.72      208.56      5.37 o 
   1   9   5      286.49      316.71     10.09 o 
   2   9   5      129.74      122.59      3.73 o 
   3   9   5      151.92      170.87      7.23 o 
   4   9   5       90.94       84.17      3.51 o 
   5   9   5       72.94       58.56      3.80 o 
   6   9   5      259.33      291.25      7.66 o 
   7   9   5       63.79       77.06      3.79 o 
   8   9   5       32.35       37.49      2.67 o 
   9   9   5       79.05       76.19      2.98 o 
  10   9   5       34.14       30.69      2.61 o 
  11   9   5       12.06        8.03      2.53 o 
  12   9   5       29.64       35.45      2.91 o 
 -12  10   5        5.75        5.47      2.81 o 
 -11  10   5        9.33       10.37      2.95 o 
 -10  10   5       14.08       19.03      2.82 o 
  -9  10   5       63.84       70.34      5.14 o 
  -8  10   5       56.42       60.24      2.71 o 
  -7  10   5      301.22      291.08      8.26 o 
  -6  10   5       63.76       69.29      4.33 o 
  -5  10   5       14.57        7.06      2.72 o 
  -4  10   5      454.32      448.77     18.58 o 
  -3  10   5      249.82      289.26     10.43 o 
  -2  10   5       93.08       84.80      3.13 o 
  -1  10   5       53.68       67.70      3.15 o 
   0  10   5      496.66      463.65     12.32 o 
   1  10   5       55.53       72.99      3.00 o 
   2  10   5       89.08       83.80      2.98 o 
   3  10   5      254.94      289.64     12.47 o 
   4  10   5      450.08      488.87     14.17 o 
   5  10   5       13.65        6.64      2.89 o 
   6  10   5       64.51       66.84      6.14 o 
   7  10   5      296.86      284.70      8.09 o 
   8  10   5       56.44       60.61      2.86 o 
   9  10   5       64.04       70.87      2.89 o 
  10  10   5       14.32       18.64      2.95 o 
  11  10   5        9.63        6.95      2.85 o 
  12  10   5        5.82        3.46      2.76 o 
 -12  11   5        0.01       -1.75      6.62 o 
 -11  11   5        7.67        4.46      2.83 o 
 -10  11   5       20.52       19.38      3.35 o 
  -9  11   5       22.31       23.98      2.68 o 
  -8  11   5       17.17       10.81      2.50 o 
  -7  11   5       49.25       61.32      3.15 o 
  -6  11   5       62.49       70.64      4.31 o 
  -5  11   5      144.65      145.60      8.89 o 
  -4  11   5       46.62       63.85      4.28 o 
  -3  11   5       15.48        9.29      2.85 o 
  -2  11   5       77.81       88.59      2.73 o 
  -1  11   5       88.65       86.98      5.52 o 
   0  11   5       72.54      105.55      6.54 o 
   1  11   5       85.10       80.15      3.32 o 
   2  11   5       78.16       85.78      3.20 o 
   3  11   5       13.60       10.42      3.04 o 
   4  11   5       44.66       62.59      3.44 o 
   5  11   5      148.88      153.18      5.83 o 
   6  11   5       64.63       75.22      4.07 o 
   7  11   5       49.31       60.77      3.10 o 
   8  11   5       15.99       12.16      2.51 o 
   9  11   5       22.72       24.22      2.68 o 
  10  11   5       20.86       16.41      3.04 o 
  11  11   5        7.79        7.57      2.54 o 
 -11  12   5        6.55        9.76      2.46 o 
 -10  12   5        5.59        9.01      2.50 o 
  -9  12   5        1.13        3.18      2.14 o 
  -8  12   5        0.02       -1.09      2.47 o 
  -7  12   5       60.47       65.78      3.00 o 
  -6  12   5       11.89       10.05      2.34 o 
  -5  12   5      102.06       80.17      8.86 o 
  -4  12   5      131.61      117.89      6.57 o 
  -3  12   5      151.97      144.42      6.00 o 
  -2  12   5       51.27       55.51      2.67 o 
  -1  12   5      131.64      127.48      4.28 o 
   0  12   5     1001.47      959.79     21.11 o 
   1  12   5      134.12      132.62      4.35 o 
   2  12   5       54.52       55.47      3.31 o 
   3  12   5      154.11      148.26      6.95 o 
   4  12   5      127.61      112.49      5.10 o 
   5  12   5      100.85       88.97      4.58 o 
   6  12   5       11.70        8.19      3.25 o 
   7  12   5       60.03       65.25      2.92 o 
   8  12   5        0.04       -2.63      2.63 o 
   9  12   5        1.31        2.94      2.47 o 
  10  12   5        5.60        2.28      2.38 o 
  11  12   5        6.87        3.26      2.61 o 
 -10  13   5        5.97        2.22      2.49 o 
  -9  13   5       11.43        7.10      2.44 o 
  -8  13   5       28.78       26.39      2.46 o 
  -7  13   5       26.40       21.04      4.07 o 
  -6  13   5        6.20        5.54      2.20 o 
  -5  13   5        0.83        1.75      2.58 o 
  -4  13   5      202.85      200.64     12.88 o 
  -3  13   5      254.01      245.53     10.10 o 
  -2  13   5       79.70       78.56      2.67 o 
  -1  13   5       32.30       28.74      3.04 o 
   0  13   5        1.79        0.62      3.17 o 
   1  13   5       34.00       35.59      3.03 o 
   2  13   5       81.07       73.75      2.89 o 
   3  13   5      251.91      245.64     11.03 o 
   4  13   5      199.43      201.73     11.56 o 
   5  13   5        0.91        0.71      2.97 o 
   6  13   5        6.03        3.23      2.72 o 
   7  13   5       26.53       27.23      3.22 o 
   8  13   5       29.75       36.74      2.63 o 
   9  13   5       11.25        7.15      2.35 o 
  10  13   5        5.60        4.13      2.42 o 
  -9  14   5        2.44        2.59      2.72 o 
  -8  14   5        1.57        4.62      2.57 o 
  -7  14   5       10.54       14.74      2.19 o 
  -6  14   5        7.73        6.06      2.19 o 
  -5  14   5       18.76        8.59      2.53 o 
  -4  14   5       45.70       42.54      4.53 o 
  -3  14   5       24.60       16.85      2.45 o 
  -2  14   5      146.22      171.68      6.14 o 
  -1  14   5      102.55      112.16     10.64 o 
   0  14   5       71.11       80.13      2.87 o 
   1  14   5      101.76      115.84      3.32 o 
   2  14   5      150.09      161.76      4.97 o 
   3  14   5       23.75       18.10      2.61 o 
   4  14   5       44.56       40.03      3.45 o 
   5  14   5       18.32        8.01      3.00 o 
   6  14   5        8.07        7.64      3.05 o 
   7  14   5       10.91       13.08      2.96 o 
   8  14   5        1.61        0.86      2.88 o 
   9  14   5        2.57        0.51      2.53 o 
  -8  15   5        0.82        3.85      2.62 o 
  -7  15   5        0.57        1.61      2.15 o 
  -6  15   5       14.04       10.81      2.39 o 
  -5  15   5       28.77       30.33      4.54 o 
  -4  15   5       42.62       42.24      4.88 o 
  -3  15   5       64.32       73.54      3.11 o 
  -2  15   5       95.20      116.07      5.33 o 
  -1  15   5       14.61        9.73      2.74 o 
   0  15   5       44.88       20.93      3.00 o 
   1  15   5       14.36        5.72      2.77 o 
   2  15   5       94.60      110.45      3.92 o 
   3  15   5       66.00       78.92      3.89 o 
   4  15   5       43.79       43.35      4.07 o 
   5  15   5       28.34       31.76      6.16 o 
   6  15   5       13.30       13.86      2.71 o 
   7  15   5        0.50        0.34      2.48 o 
   8  15   5        0.95       -0.31      2.81 o 
  -7  16   5        0.77        1.92      2.42 o 
  -6  16   5        7.11        3.27      2.35 o 
  -5  16   5       12.71       12.79      2.30 o 
  -4  16   5       24.53       21.26      3.88 o 
  -3  16   5       48.76       57.00      4.19 o 
  -2  16   5       28.26       33.49      5.15 o 
  -1  16   5       43.81       56.23      4.59 o 
   0  16   5       31.44       32.37      3.58 o 
   1  16   5       43.99       53.85      2.57 o 
   2  16   5       26.82       33.65      3.07 o 
   3  16   5       48.08       53.67      3.58 o 
   4  16   5       25.45       32.80      2.74 o 
   5  16   5       12.85        8.30      2.79 o 
   6  16   5        6.89        3.36      2.86 o 
   7  16   5        0.71       -1.19      3.15 o 
  -6  17   5       36.11       34.00      4.32 o 
  -5  17   5        2.30       -1.63      2.34 o 
  -4  17   5        1.73        0.67      2.46 o 
  -3  17   5        3.10        2.16      2.39 o 
  -2  17   5        0.16       -2.47      2.47 o 
  -1  17   5       39.46       48.72      2.77 o 
   0  17   5        4.16        3.69      2.55 o 
   1  17   5       39.06       46.42      2.52 o 
   2  17   5        0.20        1.16      2.44 o 
   3  17   5        3.06        2.37      2.51 o 
   4  17   5        1.59       -0.30      2.42 o 
   5  17   5        2.21        4.18      2.52 o 
   6  17   5       36.33       39.47      4.66 o 
  -4  18   5        2.23        3.44      2.78 o 
  -3  18   5        2.87        3.66      2.38 o 
  -2  18   5        3.70        4.02      2.59 o 
  -1  18   5        0.47       -2.57      2.57 o 
   0  18   5       47.20       50.35      4.24 o 
   1  18   5        0.42        0.65      2.42 o 
   2  18   5        4.03        9.21      2.61 o 
   3  18   5        2.78       -0.46      2.47 o 
   4  18   5        2.03       -1.45      2.68 o 
   0   0   6      183.62      180.80      6.21 o 
   1   0   6      203.06      210.61      4.24 o 
   2   0   6     3685.03     3218.47     70.14 o 
   3   0   6     2436.66     2373.61     47.01 o 
   4   0   6       15.14       16.77      2.93 o 
   5   0   6     1779.33     1813.85     41.91 o 
   6   0   6      247.52      225.97      3.95 o 
   7   0   6       86.40       83.58      2.80 o 
   8   0   6      198.53      236.34      3.88 o 
   9   0   6       16.46       10.01      3.14 o 
  10   0   6       43.22       53.13      3.00 o 
  11   0   6        0.11        0.57      2.67 o 
  12   0   6       10.43       12.68      2.55 o 
  13   0   6      122.45      141.88      4.10 o 
  14   0   6        4.92        5.30      2.69 o 
 -14   1   6       12.67       13.02      2.49 o 
 -13   1   6       28.03       26.24      3.46 o 
 -12   1   6       47.67       52.67      2.82 o 
 -11   1   6       29.39       32.31      2.85 o 
 -10   1   6       63.21       70.39      2.80 o 
  -9   1   6      373.08      390.98      7.78 o 
  -8   1   6      300.81      301.52      5.64 o 
  -7   1   6      341.30      337.94      5.68 o 
  -6   1   6      285.88      275.36      4.83 o 
  -5   1   6      119.62      155.22      3.33 o 
  -4   1   6     1429.94     1422.38     29.02 o 
  -3   1   6      343.23      357.17      5.76 o 
  -2   1   6     1207.01     1093.57     22.86 o 
  -1   1   6     1799.83     1581.86     26.30 o 
   0   1   6       83.35       57.42      3.75 o 
   1   1   6     1801.20     1536.26     32.18 o 
   2   1   6     1203.69     1077.72     34.17 o 
   3   1   6      355.78      368.89      5.81 o 
   4   1   6     1441.59     1476.45     30.95 o 
   5   1   6      121.27      158.65      2.92 o 
   6   1   6      289.20      288.42      5.05 o 
   7   1   6      339.30      358.76      4.93 o 
   8   1   6      295.35      291.52      6.51 o 
   9   1   6      373.01      391.73      6.49 o 
  10   1   6       61.58       63.39      2.91 o 
  11   1   6       28.99       27.74      2.83 o 
  12   1   6       46.59       50.10      2.61 o 
  13   1   6       28.51       23.14      2.63 o 
  14   1   6       12.94        9.66      2.78 o 
 -14   2   6        3.92        2.29      2.34 o 
 -13   2   6       11.06        7.38      2.86 o 
 -12   2   6       68.22       74.92      2.75 o 
 -11   2   6       31.81       46.01      2.71 o 
 -10   2   6       14.71       12.99      2.57 o 
  -9   2   6      105.42      115.51      2.91 o 
  -8   2   6       46.53       40.96      2.94 o 
  -7   2   6      340.17      328.41      4.31 o 
  -6   2   6      263.72      221.29      3.92 o 
  -5   2   6     3641.07     3814.82     64.98 o 
  -4   2   6       16.40       16.56      2.91 o 
  -3   2   6     1401.57     1384.87     27.16 o 
  -2   2   6     1869.98     1748.02     23.19 o 
  -1   2   6      497.91      472.50     12.78 o 
   0   2   6     1180.27     1305.85     25.40 o 
   1   2   6      522.78      502.11      6.82 o 
   2   2   6     1849.50     1714.41     50.61 o 
   3   2   6     1442.80     1478.55     27.24 o 
   4   2   6       17.27       13.77      3.19 o 
   5   2   6     3677.08     3936.42     76.21 o 
   6   2   6      270.02      238.33      6.87 o 
   7   2   6      341.71      345.61      4.86 o 
   8   2   6       48.04       40.35      3.48 o 
   9   2   6      106.06      104.63      4.72 o 
  10   2   6       14.75       13.40      2.96 o 
  11   2   6       31.73       41.68      2.83 o 
  12   2   6       67.85       73.02      2.62 o 
  13   2   6       10.68       10.76      2.56 o 
  14   2   6        3.91        3.90      2.70 o 
 -14   3   6       13.35       10.15      2.90 o 
 -13   3   6        3.22        0.78      2.76 o 
 -12   3   6      130.41      135.90      6.65 o 
 -11   3   6        4.42        5.95      2.54 o 
 -10   3   6      125.23      142.96      7.41 o 
  -9   3   6      955.01     1003.45     19.44 o 
  -8   3   6      586.30      554.35     12.75 o 
  -7   3   6      106.50      122.77      3.64 o 
  -6   3   6      104.02      120.30      3.22 o 
  -5   3   6     2987.51     2879.20     97.80 o 
  -4   3   6     1162.01     1188.78     21.07 o 
  -3   3   6      429.87      416.74      5.85 o 
  -2   3   6     1601.07     1343.42     19.66 o 
  -1   3   6     1406.95     1367.50     32.57 o 
   0   3   6      159.50      120.41      3.84 o 
   1   3   6     1411.25     1377.05     37.50 o 
   2   3   6     1593.59     1344.21     35.88 o 
   3   3   6      441.58      411.91      7.39 o 
   4   3   6     1158.30     1169.99     25.62 o 
   5   3   6     3004.79     2863.06     47.73 o 
   6   3   6      106.41      114.64      3.48 o 
   7   3   6       99.19      111.22      3.61 o 
   8   3   6      582.64      552.76     10.24 o 
   9   3   6      960.04      996.41     26.68 o 
  10   3   6      124.14      142.01      4.68 o 
  11   3   6        4.82        8.93      3.01 o 
  12   3   6      132.58      141.74      2.86 o 
  13   3   6        3.02        2.90      2.52 o 
  14   3   6       13.55       10.43      2.75 o 
 -14   4   6        6.04        2.75      2.79 o 
 -13   4   6        5.64        5.43      2.91 o 
 -12   4   6        3.85        2.90      2.41 o 
 -11   4   6       22.46       24.47      3.01 o 
 -10   4   6       13.63       13.12      2.40 o 
  -9   4   6      331.47      339.64      7.93 o 
  -8   4   6       58.08       76.18      2.97 o 
  -7   4   6      143.18      155.24      4.13 o 
  -6   4   6     1024.58     1126.12     18.66 o 
  -5   4   6     3990.54     3934.48    103.00 o 
  -4   4   6      151.25      161.77      4.85 o 
  -3   4   6     1417.18     1236.39     28.87 o 
  -2   4   6     1866.66     1587.18     33.05 o 
  -1   4   6      812.50      848.76      7.51 o 
   0   4   6       86.33      109.17      3.14 o 
   1   4   6      842.76      878.87     22.17 o 
   2   4   6     1894.80     1620.41     32.28 o 
   3   4   6     1444.96     1293.34     29.19 o 
   4   4   6      148.03      159.48      4.16 o 
   5   4   6     3994.32     3959.90     44.69 o 
   6   4   6     1016.21     1024.37     36.03 o 
   7   4   6      143.83      149.33      3.97 o 
   8   4   6       58.06       66.91      3.47 o 
   9   4   6      329.90      340.11      4.16 o 
  10   4   6       13.21       15.33      2.80 o 
  11   4   6       22.99       27.16      2.89 o 
  12   4   6        3.95        3.38      2.33 o 
  13   4   6        5.87        6.82      2.35 o 
  14   4   6        6.03        1.87      2.55 o 
 -14   5   6        2.43        0.01      3.56 o 
 -13   5   6        0.13       -1.90      2.82 o 
 -12   5   6        8.56        5.45      2.46 o 
 -11   5   6       48.34       55.65      2.53 o 
 -10   5   6      151.79      157.02      5.09 o 
  -9   5   6       76.87       80.44      3.17 o 
  -8   5   6        8.88        8.90      2.76 o 
  -7   5   6       36.85       45.08      2.88 o 
  -6   5   6        8.32        5.05      3.44 o 
  -5   5   6       36.63       30.89      3.10 o 
  -4   5   6      701.39      744.42     17.51 o 
  -3   5   6      461.92      471.23     24.23 o 
  -2   5   6      626.02      667.51     16.42 o 
  -1   5   6     2877.62     3001.07     73.27 o 
   0   5   6    11365.49    12464.19    407.34 o 
   1   5   6     2890.29     2876.89     91.30 o 
   2   5   6      637.06      684.97     15.18 o 
   3   5   6      461.17      431.65      9.19 o 
   4   5   6      697.36      748.20     20.32 o 
   5   5   6       36.36       28.13      2.77 o 
   6   5   6        9.38        9.14      3.05 o 
   7   5   6       39.26       44.10      3.73 o 
   8   5   6        7.90       11.17      2.93 o 
   9   5   6       76.87       82.52      3.10 o 
  10   5   6      148.92      157.39      6.64 o 
  11   5   6       47.66       56.54      3.97 o 
  12   5   6        8.06        6.09      2.91 o 
  13   5   6        0.15        1.04      2.50 o 
  14   5   6        2.28        2.58      3.27 o 
 -13   6   6       68.12       63.54      3.48 o 
 -12   6   6        7.62        5.04      2.49 o 
 -11   6   6       75.70       85.64      2.73 o 
 -10   6   6       59.85       54.21      4.01 o 
  -9   6   6       41.66       39.95      2.70 o 
  -8   6   6       69.76       69.23      3.94 o 
  -7   6   6       21.58       29.85      3.03 o 
  -6   6   6       56.28       58.49      3.28 o 
  -5   6   6      695.67      606.84      7.99 o 
  -4   6   6      514.59      565.82     15.23 o 
  -3   6   6      756.14      811.44     25.18 o 
  -2   6   6     3026.55     3056.46     89.48 o 
  -1   6   6     1625.10     1547.59     35.04 o 
   0   6   6     4174.89     4098.15     69.44 o 
   1   6   6     1663.86     1555.22     37.96 o 
   2   6   6     3063.42     3167.12     82.44 o 
   3   6   6      777.18      844.26     21.14 o 
   4   6   6      503.82      537.99      7.42 o 
   5   6   6      684.46      613.35     14.09 o 
   6   6   6       58.02       55.49      3.21 o 
   7   6   6       22.46       26.50      3.18 o 
   8   6   6       72.17       73.79      3.26 o 
   9   6   6       41.83       39.57      2.98 o 
  10   6   6       61.11       59.46      3.06 o 
  11   6   6       76.90       85.20      3.20 o 
  12   6   6        7.51       10.24      2.79 o 
  13   6   6       67.74       59.71      2.81 o 
 -13   7   6        2.20       -1.48      2.69 o 
 -12   7   6       38.44       30.47      2.59 o 
 -11   7   6       74.28       86.64      3.00 o 
 -10   7   6       48.83       53.29      2.80 o 
  -9   7   6       15.58       12.95      2.77 o 
  -8   7   6      110.67       98.75      3.23 o 
  -7   7   6      138.52      128.81      4.18 o 
  -6   7   6       75.57       73.19      3.26 o 
  -5   7   6     1428.14     1487.85     52.57 o 
  -4   7   6       26.11       23.09      3.17 o 
  -3   7   6      130.94      132.19      6.51 o 
  -2   7   6     1062.19     1131.11     30.06 o 
  -1   7   6        0.38        1.51      2.63 o 
   0   7   6       82.26      101.83      3.23 o 
   1   7   6        0.20        0.73      2.89 o 
   2   7   6     1078.33     1117.33     27.33 o 
   3   7   6      133.88      131.85      3.93 o 
   4   7   6       27.89       26.15      3.10 o 
   5   7   6     1431.46     1428.55     35.09 o 
   6   7   6       73.34       67.41      3.24 o 
   7   7   6      133.80      116.32      3.30 o 
   8   7   6      110.32      101.42      3.24 o 
   9   7   6       14.62        9.72      3.06 o 
  10   7   6       49.70       49.15      2.78 o 
  11   7   6       75.59       89.40      3.54 o 
  12   7   6       39.25       35.13      4.15 o 
  13   7   6        2.15        0.59      2.75 o 
 -13   8   6       14.51        7.53      3.05 o 
 -12   8   6        9.24        5.06      2.51 o 
 -11   8   6       34.29       35.43      2.85 o 
 -10   8   6       56.03       59.31      2.95 o 
  -9   8   6       44.21       40.31      2.80 o 
  -8   8   6       12.48        5.97      2.70 o 
  -7   8   6       95.88      113.69      3.13 o 
  -6   8   6        5.71        2.23      3.10 o 
  -5   8   6       32.14       41.48      3.00 o 
  -4   8   6       15.03       16.45      3.51 o 
  -3   8   6        4.59        0.18      2.77 o 
  -2   8   6      550.17      548.19     18.94 o 
  -1   8   6      328.45      303.01      8.77 o 
   0   8   6      495.09      574.65     16.07 o 
   1   8   6      329.70      324.31      8.71 o 
   2   8   6      550.77      522.79     15.11 o 
   3   8   6        5.35        5.06      3.21 o 
   4   8   6       16.94       14.74      3.34 o 
   5   8   6       34.24       38.59      3.37 o 
   6   8   6        5.52        5.19      3.24 o 
   7   8   6       96.26      114.00      3.15 o 
   8   8   6       11.41        5.52      2.72 o 
   9   8   6       43.50       36.73      3.03 o 
  10   8   6       55.25       60.51      3.06 o 
  11   8   6       33.93       29.36      2.78 o 
  12   8   6        9.43       11.17      5.25 o 
  13   8   6       14.20       11.58      3.84 o 
 -12   9   6       19.53       17.09      2.88 o 
 -11   9   6       74.14       80.89      2.77 o 
 -10   9   6       20.60       25.33      4.48 o 
  -9   9   6       55.40       59.13      2.84 o 
  -8   9   6       41.66       37.07      2.69 o 
  -7   9   6        7.53        4.29      2.61 o 
  -6   9   6       25.49       33.61      2.95 o 
  -5   9   6      191.80      177.32      8.14 o 
  -4   9   6       97.47       91.11      3.55 o 
  -3   9   6      104.07      101.99      4.72 o 
  -2   9   6        0.50        1.87      3.03 o 
  -1   9   6      272.02      274.59      8.29 o 
   0   9   6       73.73       70.41      3.06 o 
   1   9   6      276.88      284.96      9.31 o 
   2   9   6        0.30        4.02      3.35 o 
   3   9   6      107.27       99.81      5.39 o 
   4   9   6       95.07       90.82      3.74 o 
   5   9   6      192.21      187.87      4.07 o 
   6   9   6       26.68       28.37      2.59 o 
   7   9   6        6.69        6.33      2.93 o 
   8   9   6       40.66       34.70      3.74 o 
   9   9   6       55.98       56.62      5.62 o 
  10   9   6       21.25       12.13      4.62 o 
  11   9   6       73.65       75.63      2.70 o 
  12   9   6       19.88       21.31      3.22 o 
 -12  10   6        7.04        8.62      2.82 o 
 -11  10   6        0.53       -0.35      2.40 o 
 -10  10   6       20.51       28.49      2.49 o 
  -9  10   6       98.52      102.91      2.81 o 
  -8  10   6        4.27        0.61      2.76 o 
  -7  10   6        3.45        5.35      2.67 o 
  -6  10   6       48.84       55.30      2.81 o 
  -5  10   6      104.65      103.51      6.09 o 
  -4  10   6      168.80      160.64      6.71 o 
  -3  10   6      192.71      217.18      7.70 o 
  -2  10   6      396.04      406.08      9.84 o 
  -1  10   6      260.16      278.08      9.25 o 
   0  10   6      362.11      329.29      9.94 o 
   1  10   6      260.44      273.63      9.41 o 
   2  10   6      400.97      414.18     13.68 o 
   3  10   6      188.71      215.47     10.52 o 
   4  10   6      166.07      158.70      3.58 o 
   5  10   6      103.40      103.84      3.66 o 
   6  10   6       47.72       56.13      3.05 o 
   7  10   6        3.54        3.44      2.65 o 
   8  10   6        4.26        4.00      2.90 o 
   9  10   6       98.78       98.20      4.16 o 
  10  10   6       21.26       27.47      2.99 o 
  11  10   6        0.60        0.33      2.53 o 
  12  10   6        6.81        1.51      3.14 o 
 -11  11   6       21.41       17.19      2.76 o 
 -10  11   6        2.60        3.52      2.63 o 
  -9  11   6      102.95       97.80     10.56 o 
  -8  11   6       33.22       36.26      2.64 o 
  -7  11   6       21.18       32.91      3.25 o 
  -6  11   6       56.94       57.19      4.48 o 
  -5  11   6      216.26      233.81     13.41 o 
  -4  11   6       11.35        9.47      2.77 o 
  -3  11   6      286.21      289.30      7.96 o 
  -2  11   6       31.43       36.41      2.71 o 
  -1  11   6        8.29        9.96      2.88 o 
   0  11   6      499.35      501.23     18.10 o 
   1  11   6        9.00        9.19      3.15 o 
   2  11   6       34.18       41.58      3.08 o 
   3  11   6      287.66      302.75     13.65 o 
   4  11   6       11.05        2.12      3.54 o 
   5  11   6      218.25      240.54      4.88 o 
   6  11   6       58.33       52.45      7.38 o 
   7  11   6       22.17       29.79      2.69 o 
   8  11   6       33.88       32.10      2.74 o 
   9  11   6      101.32       98.32      3.04 o 
  10  11   6        2.44        0.70      2.49 o 
  11  11   6       21.51       16.48      2.57 o 
 -11  12   6        1.32       -0.10      2.44 o 
 -10  12   6       42.29       49.63      2.95 o 
  -9  12   6       31.09       38.65      3.61 o 
  -8  12   6       10.06       14.55      2.59 o 
  -7  12   6      109.13      105.10      6.88 o 
  -6  12   6      106.97      100.89      8.71 o 
  -5  12   6        0.56       -0.68      2.39 o 
  -4  12   6       11.89       16.09      2.55 o 
  -3  12   6       54.13       52.48      2.84 o 
  -2  12   6      159.89      152.26      4.42 o 
  -1  12   6       37.37       35.73      2.85 o 
   0  12   6       10.47       16.81      3.02 o 
   1  12   6       39.45       42.73      2.86 o 
   2  12   6      159.48      154.32      2.99 o 
   3  12   6       52.14       47.07      3.27 o 
   4  12   6       13.17       18.27      3.19 o 
   5  12   6        0.43        1.94      2.82 o 
   6  12   6      104.12      105.15      4.47 o 
   7  12   6      108.37      102.59      3.29 o 
   8  12   6        9.98       11.71      2.50 o 
   9  12   6       31.78       32.41      5.30 o 
  10  12   6       42.57       44.18      4.62 o 
  11  12   6        1.25       -0.81      2.55 o 
 -10  13   6        3.91        2.15      2.62 o 
  -9  13   6        0.44       -0.55      2.51 o 
  -8  13   6       19.36       15.45      2.52 o 
  -7  13   6        2.67        1.46      2.64 o 
  -6  13   6       23.85       24.34      5.48 o 
  -5  13   6        6.03        8.53      2.26 o 
  -4  13   6       34.90       36.19      3.05 o 
  -3  13   6      141.16      147.88      5.46 o 
  -2  13   6      128.50      140.85      3.80 o 
  -1  13   6      188.03      181.43      7.43 o 
   0  13   6       83.91       82.83      5.35 o 
   1  13   6      184.59      176.14      5.14 o 
   2  13   6      124.91      138.31      3.50 o 
   3  13   6      141.95      158.71      8.91 o 
   4  13   6       34.06       35.76      2.79 o 
   5  13   6        6.57        5.28      2.83 o 
   6  13   6       23.59       26.15      2.75 o 
   7  13   6        2.51        0.40      2.56 o 
   8  13   6       18.97       16.86      2.67 o 
   9  13   6        0.46       -1.81      2.67 o 
  10  13   6        3.98        4.01      2.61 o 
  -9  14   6       17.24       11.42      2.48 o 
  -8  14   6       15.66        6.92      2.71 o 
  -7  14   6        3.23        4.22      2.42 o 
  -6  14   6       37.22       34.47      2.68 o 
  -5  14   6       18.91       27.21      3.02 o 
  -4  14   6        9.20       11.47      2.29 o 
  -3  14   6       87.73       95.73      4.12 o 
  -2  14   6        6.93        3.67      2.43 o 
  -1  14   6       58.83       64.51      3.35 o 
   0  14   6       20.40        9.17      2.70 o 
   1  14   6       57.61       62.53      2.65 o 
   2  14   6        7.16        6.19      2.58 o 
   3  14   6       86.76       87.09      4.62 o 
   4  14   6        8.46       10.03      2.94 o 
   5  14   6       19.45       21.64      2.82 o 
   6  14   6       37.95       34.29      4.59 o 
   7  14   6        3.30       -0.54      2.75 o 
   8  14   6       15.71       14.27      2.43 o 
   9  14   6       16.95       13.82      2.87 o 
  -8  15   6        1.43       -0.91      2.46 o 
  -7  15   6        4.05        2.53      2.51 o 
  -6  15   6        8.36        8.27      2.19 o 
  -5  15   6        3.47        1.37      2.29 o 
  -4  15   6       73.71       60.23      8.71 o 
  -3  15   6       54.77       56.21      5.57 o 
  -2  15   6       47.06       63.37      2.63 o 
  -1  15   6       85.70       98.63      5.58 o 
   0  15   6        0.99       -0.42      2.39 o 
   1  15   6       85.90       99.25      2.62 o 
   2  15   6       48.75       64.40      2.65 o 
   3  15   6       53.67       54.87      2.89 o 
   4  15   6       72.15       72.75      3.50 o 
   5  15   6        3.58       -0.27      2.74 o 
   6  15   6        8.70        6.25      2.81 o 
   7  15   6        4.07        6.75      2.66 o 
   8  15   6        1.46        2.12      2.44 o 
  -7  16   6        0.92        2.35      2.50 o 
  -6  16   6        1.24       -0.06      2.28 o 
  -5  16   6       15.06       14.84      2.33 o 
  -4  16   6       15.67       19.12      2.55 o 
  -3  16   6       34.41       32.71      5.17 o 
  -2  16   6        4.99        3.47      2.42 o 
  -1  16   6        1.18       -0.14      2.38 o 
   0  16   6        4.54        0.26      2.50 o 
   1  16   6        1.11       -1.77      2.45 o 
   2  16   6        5.00        4.04      2.48 o 
   3  16   6       34.90       37.12      3.14 o 
   4  16   6       15.54       22.08      2.57 o 
   5  16   6       14.94        5.93      2.81 o 
   6  16   6        1.36        4.25      2.76 o 
   7  16   6        0.99        4.64      2.70 o 
  -6  17   6        7.98        3.26      5.83 o 
  -5  17   6        1.45        4.16      2.36 o 
  -4  17   6       15.47       17.94      3.65 o 
  -3  17   6       16.17       15.32      3.12 o 
  -2  17   6       32.41       37.79      3.69 o 
  -1  17   6        6.65        6.69      2.47 o 
   0  17   6        6.33        3.96      2.44 o 
   1  17   6        6.54        8.05      2.23 o 
   2  17   6       32.06       40.04      2.67 o 
   3  17   6       16.30       16.78      2.51 o 
   4  17   6       15.86       12.05      2.89 o 
   5  17   6        1.38        0.92      2.90 o 
   6  17   6        7.77       -1.25      6.69 o 
  -3  18   6        1.84        0.38      2.36 o 
  -2  18   6        0.30        1.30      2.42 o 
  -1  18   6        0.95        1.51      2.78 o 
   0  18   6        1.60        2.08      2.42 o 
   1  18   6        0.99        3.54      2.58 o 
   2  18   6        0.26        7.45      2.39 o 
   3  18   6        1.82        1.36      2.54 o 
   1   0   7      145.33      164.02      4.48 o 
   2   0   7     1245.90     1234.31     29.79 o 
   3   0   7      479.21      540.48     17.99 o 
   4   0   7      187.40      269.83      8.48 o 
   5   0   7       83.11      102.78      2.97 o 
   6   0   7      720.10      628.84      9.42 o 
   7   0   7       35.97       40.80      3.06 o 
   8   0   7       17.70       26.86      3.00 o 
   9   0   7       14.16        8.71      2.76 o 
  10   0   7       17.07       11.56      2.33 o 
  11   0   7        0.51        2.73      3.16 o 
  12   0   7       15.98       19.41      2.69 o 
  13   0   7        6.41       11.64      2.58 o 
  14   0   7        0.02        1.44      2.63 o 
 -14   1   7       23.19       17.08      2.70 o 
 -13   1   7       33.15       34.15      3.16 o 
 -12   1   7        9.85        7.34      2.64 o 
 -11   1   7        3.95        2.76      2.34 o 
 -10   1   7       58.05       64.41      2.84 o 
  -9   1   7      127.65      123.38      2.76 o 
  -8   1   7      321.03      318.57      5.94 o 
  -7   1   7        1.10        3.95      2.80 o 
  -6   1   7      901.41      918.51     25.97 o 
  -5   1   7      580.49      573.50     11.24 o 
  -4   1   7      435.32      411.55      4.67 o 
  -3   1   7      165.63      192.88      6.20 o 
  -2   1   7     1512.56     1510.85     14.55 o 
  -1   1   7     1372.31     1450.85     20.42 o 
   0   1   7     2842.63     2440.11     27.36 o 
   1   1   7     1368.15     1373.98     18.15 o 
   2   1   7     1561.10     1494.45     39.42 o 
   3   1   7      165.33      188.34      4.60 o 
   4   1   7      430.44      432.58      7.80 o 
   5   1   7      582.17      529.46     10.36 o 
   6   1   7      886.10      906.63     17.51 o 
   7   1   7        1.25        2.23      2.99 o 
   8   1   7      320.47      317.45      5.48 o 
   9   1   7      127.16      120.41      3.42 o 
  10   1   7       57.69       58.49      3.35 o 
  11   1   7        4.15        6.74      2.73 o 
  12   1   7       10.01        7.75      2.68 o 
  13   1   7       32.82       31.14      2.73 o 
  14   1   7       22.75       16.89      2.63 o 
 -14   2   7       19.35        9.78      3.15 o 
 -13   2   7       11.03        7.78      2.78 o 
 -12   2   7       56.74       58.13      3.01 o 
 -11   2   7       19.84       21.28      2.63 o 
 -10   2   7      130.44      144.01      3.56 o 
  -9   2   7       54.26       49.84      3.09 o 
  -8   2   7       63.44       62.18      3.16 o 
  -7   2   7       10.30        8.40      2.85 o 
  -6   2   7      771.05      748.27     12.47 o 
  -5   2   7      120.56      110.52      3.36 o 
  -4   2   7     1457.10     1569.48     29.18 o 
  -3   2   7     1049.32     1044.95     26.30 o 
  -2   2   7      230.70      249.46      3.74 o 
  -1   2   7     1601.03     1481.49     41.30 o 
   0   2   7       59.41       52.91      3.50 o 
   1   2   7     1606.04     1534.96     22.02 o 
   2   2   7      229.26      247.66      5.25 o 
   3   2   7     1049.09     1023.02     25.67 o 
   4   2   7     1433.19     1554.11     32.96 o 
   5   2   7      121.43      117.08      3.30 o 
   6   2   7      791.48      796.38     20.12 o 
   7   2   7       10.44        5.86      3.48 o 
   8   2   7       66.17       64.86      3.26 o 
   9   2   7       54.07       46.68      3.37 o 
  10   2   7      131.95      145.05      3.46 o 
  11   2   7       19.82       21.73      3.09 o 
  12   2   7       55.34       46.83      2.92 o 
  13   2   7       10.89        8.73      2.77 o 
  14   2   7       18.88       12.97      2.71 o 
 -14   3   7        4.88        2.50      2.75 o 
 -13   3   7       12.74       10.94      2.72 o 
 -12   3   7       49.30       54.10      2.50 o 
 -11   3   7       75.22       75.74      2.54 o 
 -10   3   7       28.43       27.78      2.64 o 
  -9   3   7       82.43       79.36      6.09 o 
  -8   3   7      231.78      266.25      4.69 o 
  -7   3   7        7.84        8.48      3.30 o 
  -6   3   7      204.73      196.86      5.69 o 
  -5   3   7     1193.18     1122.52     33.55 o 
  -4   3   7     1039.90      988.79     16.07 o 
  -3   3   7      918.36      876.13     18.86 o 
  -2   3   7     2725.44     2568.92     34.92 o 
  -1   3   7     1027.37      897.02     13.70 o 
   0   3   7     4008.79     3482.44     51.75 o 
   1   3   7     1023.41      866.13     14.87 o 
   2   3   7     2794.58     2518.77     74.21 o 
   3   3   7      919.89      875.74     22.59 o 
   4   3   7     1069.82     1030.88     22.85 o 
   5   3   7     1198.26     1123.40     31.60 o 
   6   3   7      207.34      201.23      3.58 o 
   7   3   7        8.41        6.34      2.99 o 
   8   3   7      229.02      257.07     10.30 o 
   9   3   7       84.28       82.31      3.72 o 
  10   3   7       28.13       23.75      3.42 o 
  11   3   7       74.40       77.86      3.41 o 
  12   3   7       48.73       46.74      5.04 o 
  13   3   7       12.73       13.29      2.65 o 
  14   3   7        5.12        5.10      2.57 o 
 -14   4   7       18.29       13.47      4.25 o 
 -13   4   7        4.00        0.59      2.67 o 
 -12   4   7       37.41       39.95      3.41 o 
 -11   4   7      138.88      141.84      2.64 o 
 -10   4   7       70.07       65.13      2.59 o 
  -9   4   7       44.99       46.58      2.97 o 
  -8   4   7      280.45      287.98      4.06 o 
  -7   4   7      499.20      543.95     12.56 o 
  -6   4   7      836.14      826.56     19.13 o 
  -5   4   7      388.49      369.16      8.16 o 
  -4   4   7     2403.82     2206.67     31.99 o 
  -3   4   7      273.63      300.92      8.09 o 
  -2   4   7      351.96      293.36      8.11 o 
  -1   4   7      190.74      210.42      6.13 o 
   0   4   7     2028.14     1913.11     29.32 o 
   1   4   7      195.61      209.70      3.78 o 
   2   4   7      359.00      299.06      6.89 o 
   3   4   7      275.99      298.94      9.41 o 
   4   4   7     2432.17     2177.26     39.56 o 
   5   4   7      388.99      379.89      8.50 o 
   6   4   7      825.26      812.92     38.15 o 
   7   4   7      501.00      521.51     16.90 o 
   8   4   7      283.48      284.97      7.09 o 
   9   4   7       44.70       45.43      6.38 o 
  10   4   7       66.65       67.69      3.19 o 
  11   4   7      139.05      127.46      3.26 o 
  12   4   7       37.88       35.59      3.27 o 
  13   4   7        3.90        1.95      2.78 o 
  14   4   7       18.09       13.37      3.19 o 
 -13   5   7        1.82        1.69      2.38 o 
 -12   5   7        6.80        5.11      2.40 o 
 -11   5   7        4.37        3.52      2.55 o 
 -10   5   7      275.54      305.22      5.95 o 
  -9   5   7      894.84      937.06     16.67 o 
  -8   5   7      379.51      408.87     10.20 o 
  -7   5   7     1016.62     1042.36     10.04 o 
  -6   5   7      484.76      435.49      8.92 o 
  -5   5   7      440.82      492.96      8.85 o 
  -4   5   7      936.05      845.95     11.18 o 
  -3   5   7        9.21        2.94      2.99 o 
  -2   5   7     2800.86     2697.26     61.68 o 
  -1   5   7       55.79       63.48      3.18 o 
   0   5   7      202.61      226.51      4.06 o 
   1   5   7       55.28       60.84      2.97 o 
   2   5   7     2772.83     2598.78     65.95 o 
   3   5   7        8.82        3.12      3.07 o 
   4   5   7      959.75      862.92     27.35 o 
   5   5   7      445.57      472.86     17.72 o 
   6   5   7      493.42      425.99     13.10 o 
   7   5   7     1014.24     1057.80     32.86 o 
   8   5   7      378.66      388.63     15.08 o 
   9   5   7      887.69      888.35     30.25 o 
  10   5   7      275.27      300.97      9.00 o 
  11   5   7        4.21        2.09      3.11 o 
  12   5   7        6.66        6.57      3.15 o 
  13   5   7        1.72        0.73      2.69 o 
 -13   6   7       38.19       27.79      4.49 o 
 -12   6   7       22.65       17.65      2.70 o 
 -11   6   7       45.51       47.86      2.76 o 
 -10   6   7       79.23       80.58      3.09 o 
  -9   6   7       21.40       26.78      3.29 o 
  -8   6   7       65.36       68.13      3.09 o 
  -7   6   7      239.90      243.46      5.97 o 
  -6   6   7       89.10       89.68      3.56 o 
  -5   6   7       24.20       34.25      3.31 o 
  -4   6   7     1538.62     1374.48     46.99 o 
  -3   6   7      283.84      267.71      8.83 o 
  -2   6   7     2096.82     2079.31     68.17 o 
  -1   6   7      179.52      145.04      5.16 o 
   0   6   7      731.37      708.17     20.35 o 
   1   6   7      183.58      157.09      6.36 o 
   2   6   7     2083.37     1995.34     51.63 o 
   3   6   7      276.90      245.68      3.55 o 
   4   6   7     1554.45     1350.96     35.07 o 
   5   6   7       25.14       26.76      3.17 o 
   6   6   7       95.20      103.10      3.91 o 
   7   6   7      241.25      243.06      6.99 o 
   8   6   7       61.87       53.90      3.29 o 
   9   6   7       21.35       20.37      3.19 o 
  10   6   7       76.51       83.06      2.82 o 
  11   6   7       45.26       39.58      5.57 o 
  12   6   7       22.00       14.67      6.01 o 
  13   6   7       38.43       24.50      6.62 o 
 -13   7   7        1.56        1.57      2.93 o 
 -12   7   7       40.61       36.70      2.74 o 
 -11   7   7        3.81        5.24      2.63 o 
 -10   7   7        3.30       -2.98      2.98 o 
  -9   7   7      132.68      154.19      3.04 o 
  -8   7   7       11.25        9.84      2.83 o 
  -7   7   7      251.27      325.37      9.76 o 
  -6   7   7      180.52      207.63      7.65 o 
  -5   7   7       25.15       31.30      3.35 o 
  -4   7   7      879.95      906.36     34.28 o 
  -3   7   7      200.90      207.65      5.80 o 
  -2   7   7       99.36      113.69      4.19 o 
  -1   7   7      915.28      981.73     42.87 o 
   0   7   7      324.93      256.30      6.02 o 
   1   7   7      917.38      997.09     22.44 o 
   2   7   7       99.35      111.25      3.02 o 
   3   7   7      204.07      215.74      6.83 o 
   4   7   7      890.83      970.09     33.68 o 
   5   7   7       23.76       30.27      3.10 o 
   6   7   7      177.84      186.38      4.10 o 
   7   7   7      255.25      293.68     11.24 o 
   8   7   7       10.80        9.09      3.34 o 
   9   7   7      134.19      161.04      5.56 o 
  10   7   7        3.23        0.89      2.71 o 
  11   7   7        4.10        8.62      2.78 o 
  12   7   7       41.12       41.43      2.96 o 
  13   7   7        1.63        4.94      3.23 o 
 -12   8   7        3.08        1.09      2.51 o 
 -11   8   7       55.25       51.87      2.63 o 
 -10   8   7       16.26       12.85      2.71 o 
  -9   8   7        6.45        5.83      2.45 o 
  -8   8   7       19.53       28.24      2.60 o 
  -7   8   7      220.76      208.90      6.09 o 
  -6   8   7      155.61      198.14      5.96 o 
  -5   8   7      125.50      104.60      3.59 o 
  -4   8   7       76.01       83.40      3.97 o 
  -3   8   7      109.82      130.87      5.04 o 
  -2   8   7       39.09       44.49      3.06 o 
  -1   8   7      539.47      540.56     12.75 o 
   0   8   7      934.08      950.87     26.19 o 
   1   8   7      536.45      523.94     14.73 o 
   2   8   7       38.45       47.41      3.12 o 
   3   8   7      112.54      129.91      4.34 o 
   4   8   7       74.33       76.25      4.01 o 
   5   8   7      122.41      107.47      4.00 o 
   6   8   7      159.50      188.66      7.31 o 
   7   8   7      219.39      204.24      6.25 o 
   8   8   7       20.62       28.45      2.87 o 
   9   8   7        6.51        7.93      2.69 o 
  10   8   7       15.28        7.77      3.20 o 
  11   8   7       54.89       53.80      5.95 o 
  12   8   7        2.94       -0.67      2.85 o 
  13   8   7        3.65        1.67      5.02 o 
 -12   9   7       17.05       10.30      2.76 o 
 -11   9   7        7.57        7.39      2.89 o 
 -10   9   7        0.56       -0.66      2.49 o 
  -9   9   7        1.16        3.55      2.69 o 
  -8   9   7       99.02      109.98      6.08 o 
  -7   9   7      102.17      107.40      2.92 o 
  -6   9   7       22.95       26.26      2.59 o 
  -5   9   7      237.58      238.54     13.33 o 
  -4   9   7      173.26      158.93      7.87 o 
  -3   9   7      360.19      409.83     13.96 o 
  -2   9   7      156.93      132.55      4.36 o 
  -1   9   7      309.38      296.68      7.76 o 
   0   9   7       59.19       53.33      3.11 o 
   1   9   7      311.21      301.20      7.66 o 
   2   9   7      163.51      141.57      4.51 o 
   3   9   7      354.81      405.18     15.29 o 
   4   9   7      175.29      171.50      6.96 o 
   5   9   7      232.36      224.99      6.53 o 
   6   9   7       24.14       27.63      2.90 o 
   7   9   7      100.18      101.28      4.25 o 
   8   9   7       99.96      102.70      2.84 o 
   9   9   7        0.95        0.37      2.70 o 
  10   9   7        0.58        0.44      2.75 o 
  11   9   7        7.92        7.78      3.79 o 
  12   9   7       17.02       10.19      3.17 o 
 -12  10   7        5.55        3.26      2.72 o 
 -11  10   7        4.76        3.32      2.53 o 
 -10  10   7       31.22       29.01      3.76 o 
  -9  10   7       15.07       12.05      3.05 o 
  -8  10   7       20.36       13.03      2.75 o 
  -7  10   7       52.48       73.84      4.56 o 
  -6  10   7      156.56      164.28      7.15 o 
  -5  10   7       31.28       41.59      2.79 o 
  -4  10   7      175.89      178.32      9.20 o 
  -3  10   7      446.10      481.20     14.78 o 
  -2  10   7      161.27      148.06      4.53 o 
  -1  10   7       72.71       71.04      3.09 o 
   0  10   7      182.84      203.32      5.18 o 
   1  10   7       69.39       69.66      3.24 o 
   2  10   7      159.13      150.52      3.66 o 
   3  10   7      441.64      467.71     16.57 o 
   4  10   7      178.96      178.18      5.25 o 
   5  10   7       32.07       43.68      4.39 o 
   6  10   7      153.37      152.72      6.64 o 
   7  10   7       53.31       80.55      3.33 o 
   8  10   7       21.56       17.98      2.89 o 
   9  10   7       15.07       15.95      2.60 o 
  10  10   7       30.76       31.90      4.29 o 
  11  10   7        4.71        7.75      2.93 o 
  12  10   7        5.79        1.53      2.51 o 
 -11  11   7        9.49        1.65      3.06 o 
 -10  11   7        3.16        1.27      2.37 o 
  -9  11   7        2.73        2.14      2.49 o 
  -8  11   7       30.71       35.05      4.83 o 
  -7  11   7       24.49       27.00      3.16 o 
  -6  11   7       90.39       73.24      4.95 o 
  -5  11   7      109.69      105.37      7.37 o 
  -4  11   7      306.60      375.82     20.10 o 
  -3  11   7      290.32      316.13      9.31 o 
  -2  11   7       69.21       53.20      3.11 o 
  -1  11   7       37.61       40.77      2.56 o 
   0  11   7        1.93        3.14      3.13 o 
   1  11   7       37.83       31.90      2.77 o 
   2  11   7       65.51       48.96      3.17 o 
   3  11   7      289.92      307.59     11.89 o 
   4  11   7      309.94      377.83     13.57 o 
   5  11   7      112.86      104.12      3.89 o 
   6  11   7       88.63       83.14      3.30 o 
   7  11   7       25.11       34.90      2.95 o 
   8  11   7       31.29       33.55      2.53 o 
   9  11   7        2.44        1.10      2.63 o 
  10  11   7        3.15        2.48      2.42 o 
  11  11   7        9.37        5.16      2.70 o 
 -10  12   7       41.00       41.49      4.06 o 
  -9  12   7       18.20       10.42      2.58 o 
  -8  12   7        1.45        0.37      3.15 o 
  -7  12   7       49.45       54.30      6.37 o 
  -6  12   7       45.03       35.72      3.12 o 
  -5  12   7        5.46        2.60      2.45 o 
  -4  12   7        7.61       10.32      2.42 o 
  -3  12   7      185.04      185.85      8.48 o 
  -2  12   7       24.09       18.37      2.73 o 
  -1  12   7      117.95      116.00      5.11 o 
   0  12   7       28.58       33.07      3.01 o 
   1  12   7      113.32      112.09      3.81 o 
   2  12   7       23.22       10.59      2.81 o 
   3  12   7      182.76      180.36      8.47 o 
   4  12   7        7.92       10.17      3.35 o 
   5  12   7        4.92        6.20      2.86 o 
   6  12   7       43.63       30.26      4.09 o 
   7  12   7       49.72       54.70      3.45 o 
   8  12   7        1.59        0.96      2.54 o 
   9  12   7       18.16       15.78      3.53 o 
  10  12   7       41.84       40.83      4.59 o 
 -10  13   7        4.94        1.49      2.60 o 
  -9  13   7        8.68        7.65      2.72 o 
  -8  13   7        1.96        3.01      2.45 o 
  -7  13   7       17.82       17.21      2.64 o 
  -6  13   7        3.09        0.54      2.44 o 
  -5  13   7       35.88       38.35      3.70 o 
  -4  13   7       32.89       35.04      3.02 o 
  -3  13   7      183.10      190.93      6.57 o 
  -2  13   7       34.28       37.04      3.92 o 
  -1  13   7       74.73       83.93      3.28 o 
   0  13   7       43.47       45.52      2.65 o 
   1  13   7       75.05       77.88      2.84 o 
   2  13   7       32.76       37.98      2.84 o 
   3  13   7      182.72      186.81      9.00 o 
   4  13   7       32.30       28.33      2.86 o 
   5  13   7       34.77       45.26      2.77 o 
   6  13   7        3.20        1.50      2.45 o 
   7  13   7       17.21       11.06      2.65 o 
   8  13   7        2.03       -0.72      2.72 o 
   9  13   7        9.00        9.41      2.81 o 
  10  13   7        4.96        2.04      2.40 o 
  -9  14   7        7.38        2.11      2.28 o 
  -8  14   7        1.55        3.38      2.27 o 
  -7  14   7        4.66        3.71      2.71 o 
  -6  14   7       11.64        6.52      2.41 o 
  -5  14   7        2.99       -0.27      2.25 o 
  -4  14   7       10.19       10.09      2.26 o 
  -3  14   7       38.84       44.56      3.93 o 
  -2  14   7      109.13      120.30      4.05 o 
  -1  14   7       58.61       53.10      2.75 o 
   0  14   7        0.06        1.60      2.40 o 
   1  14   7       55.82       52.94      2.86 o 
   2  14   7      109.27      126.02      5.62 o 
   3  14   7       40.42       52.59      3.14 o 
   4  14   7       10.18       13.91      2.53 o 
   5  14   7        2.90        1.10      2.63 o 
   6  14   7       11.44        6.35      2.72 o 
   7  14   7        4.46        2.21      2.58 o 
   8  14   7        1.51        2.32      2.44 o 
   9  14   7        7.40        1.01      2.39 o 
  -8  15   7        4.98       -0.13      2.72 o 
  -7  15   7       15.93       16.03      2.84 o 
  -6  15   7        8.55        8.94      3.13 o 
  -5  15   7       11.39        5.58      2.31 o 
  -4  15   7       23.54       24.21      3.01 o 
  -3  15   7        4.43        9.25      2.66 o 
  -2  15   7       67.42       59.54      2.40 o 
  -1  15   7       20.75       23.82      3.54 o 
   0  15   7       33.88       46.06      2.68 o 
   1  15   7       20.63       24.36      2.44 o 
   2  15   7       67.57       60.95      3.17 o 
   3  15   7        4.11        4.56      2.66 o 
   4  15   7       22.95       27.29      3.08 o 
   5  15   7       11.88       12.11      2.80 o 
   6  15   7        8.76        9.39      2.83 o 
   7  15   7       15.31       18.97      2.71 o 
   8  15   7        5.04        1.68      2.65 o 
  -7  16   7       11.57        7.94      2.76 o 
  -6  16   7        9.31        5.27      2.61 o 
  -5  16   7        0.66        0.90      2.42 o 
  -4  16   7        6.19        4.21      2.43 o 
  -3  16   7        4.64        5.52      2.26 o 
  -2  16   7        6.39        3.78      2.47 o 
  -1  16   7       48.83       55.75      3.63 o 
   0  16   7        0.77        3.80      2.20 o 
   1  16   7       48.15       52.23      4.62 o 
   2  16   7        6.39        2.96      2.49 o 
   3  16   7        4.57        2.87      2.81 o 
   4  16   7        6.18        7.40      2.80 o 
   5  16   7        0.65        5.34      2.71 o 
   6  16   7        9.21        5.61      2.71 o 
   7  16   7       11.58       10.81      3.16 o 
  -5  17   7       10.65        5.33      2.36 o 
  -4  17   7        6.15        2.06      2.45 o 
  -3  17   7        2.28        4.52      2.34 o 
  -2  17   7        6.49        4.64      2.39 o 
  -1  17   7       11.42       10.30      2.54 o 
   0  17   7       15.70       14.63      2.62 o 
   1  17   7       11.41       13.61      2.44 o 
   2  17   7        6.36        4.15      2.72 o 
   3  17   7        2.44        1.65      2.54 o 
   4  17   7        6.05        2.91      2.74 o 
   5  17   7       10.66        3.93      3.68 o 
  -3  18   7        0.42        2.29      6.87 o 
  -2  18   7        1.14        4.29      2.45 o 
  -1  18   7       13.73       11.27      2.43 o 
   0  18   7        2.62        3.19      2.50 o 
   1  18   7       14.05        9.46      3.87 o 
   2  18   7        1.14       -0.85      2.49 o 
   0   0   8     1209.64     1401.58     43.15 o 
   1   0   8       95.11       39.65      3.07 o 
   2   0   8      106.99      182.70      3.32 o 
   3   0   8       21.90        5.19      2.78 o 
   4   0   8       12.19       16.12      2.71 o 
   5   0   8        3.28        0.56      2.70 o 
   6   0   8      243.90      253.07      3.63 o 
   7   0   8        4.13       11.50      3.13 o 
   8   0   8        8.04        5.54      3.13 o 
   9   0   8       77.79       80.54      3.35 o 
  10   0   8        1.37        1.43      2.68 o 
  11   0   8       14.43       13.54      3.02 o 
  12   0   8       36.53       42.52      2.86 o 
  13   0   8       42.31       45.47      2.70 o 
  14   0   8        5.59        4.61      2.67 o 
 -14   1   8        0.57        2.58      2.74 o 
 -13   1   8        4.41        5.11      2.76 o 
 -12   1   8       46.85       54.37      3.14 o 
 -11   1   8       65.23       66.54      2.87 o 
 -10   1   8      168.37      165.83      3.13 o 
  -9   1   8      126.82      118.03      2.86 o 
  -8   1   8      261.21      242.99      4.30 o 
  -7   1   8      572.29      612.76      8.44 o 
  -6   1   8      206.63      212.89      5.95 o 
  -5   1   8       55.66       54.30      2.71 o 
  -4   1   8      796.05      754.65     17.04 o 
  -3   1   8     1851.96     1874.33     42.51 o 
  -2   1   8     1532.61     1430.05     20.00 o 
  -1   1   8       27.35       29.09      3.26 o 
   0   1   8     2048.13     2277.07     50.38 o 
   1   1   8       28.01       32.18      2.88 o 
   2   1   8     1549.76     1418.35     35.51 o 
   3   1   8     1862.30     1894.52     59.47 o 
   4   1   8      802.61      770.99     17.25 o 
   5   1   8       54.42       56.55      3.08 o 
   6   1   8      212.83      214.08      4.01 o 
   7   1   8      560.86      569.25     16.43 o 
   8   1   8      264.15      265.80      3.39 o 
   9   1   8      130.65      122.76      3.05 o 
  10   1   8      165.04      165.28      4.72 o 
  11   1   8       63.53       61.34      2.73 o 
  12   1   8       47.62       48.89      4.06 o 
  13   1   8        4.69        4.19      2.53 o 
  14   1   8        0.58        2.83      2.41 o 
 -14   2   8        1.01        0.49      2.81 o 
 -13   2   8       20.35       17.29      2.93 o 
 -12   2   8      114.64      134.70      4.57 o 
 -11   2   8       27.89       27.40      2.59 o 
 -10   2   8        1.72        3.17      2.35 o 
  -9   2   8      205.48      238.80      5.02 o 
  -8   2   8       69.03       86.27      3.10 o 
  -7   2   8        5.02        5.17      3.25 o 
  -6   2   8      794.61      800.98     14.03 o 
  -5   2   8        8.75        9.52      3.02 o 
  -4   2   8      409.39      426.61      8.19 o 
  -3   2   8     1048.41     1012.94     20.30 o 
  -2   2   8     1537.93     1574.99     23.84 o 
  -1   2   8     1678.14     1631.87     32.03 o 
   0   2   8       98.09      101.70      2.90 o 
   1   2   8     1655.33     1596.07     25.60 o 
   2   2   8     1520.00     1536.20     32.45 o 
   3   2   8     1055.87     1035.87     38.78 o 
   4   2   8      399.01      426.67     11.11 o 
   5   2   8        8.99       10.67      2.82 o 
   6   2   8      797.82      781.58     15.66 o 
   7   2   8        4.64        2.29      2.89 o 
   8   2   8       68.71       84.37      3.22 o 
   9   2   8      203.42      235.81      5.54 o 
  10   2   8        1.89        1.37      3.43 o 
  11   2   8       28.00       36.63      3.08 o 
  12   2   8      116.17      130.05      3.25 o 
  13   2   8       20.41       15.29      2.54 o 
  14   2   8        1.07        1.06      3.00 o 
 -13   3   8        0.84        2.07      2.84 o 
 -12   3   8        4.18        3.42      2.45 o 
 -11   3   8        7.13        6.70      2.30 o 
 -10   3   8      121.12      133.49      7.05 o 
  -9   3   8       46.86       49.49      2.69 o 
  -8   3   8      105.57      110.78      3.10 o 
  -7   3   8      122.80      110.26      3.34 o 
  -6   3   8      130.63      151.79      3.83 o 
  -5   3   8      435.66      451.37     12.17 o 
  -4   3   8      603.91      585.21     11.22 o 
  -3   3   8      422.28      412.43      5.42 o 
  -2   3   8      766.89      895.11     11.15 o 
  -1   3   8       97.41       92.00      3.27 o 
   0   3   8     3227.97     3661.91     80.53 o 
   1   3   8       95.57       92.94      3.25 o 
   2   3   8      755.97      874.44     23.02 o 
   3   3   8      417.21      396.85     11.92 o 
   4   3   8      618.98      606.75     14.26 o 
   5   3   8      442.87      477.74     10.78 o 
   6   3   8      124.57      149.67      3.99 o 
   7   3   8      120.58       96.21      3.50 o 
   8   3   8      100.89       99.60      9.89 o 
   9   3   8       44.86       35.23      4.38 o 
  10   3   8      121.54      138.46      6.17 o 
  11   3   8        6.66        3.82      2.75 o 
  12   3   8        3.98        2.80      3.08 o 
  13   3   8        0.91        5.10      2.87 o 
 -13   4   8       11.36        9.54      2.48 o 
 -12   4   8        7.17        6.52      2.49 o 
 -11   4   8      100.70       99.95      5.25 o 
 -10   4   8      132.48      138.37      3.02 o 
  -9   4   8      611.65      656.11     17.01 o 
  -8   4   8      291.42      302.46      5.03 o 
  -7   4   8       59.94       59.58      3.32 o 
  -6   4   8      113.99      141.32      3.42 o 
  -5   4   8      359.06      331.73      7.11 o 
  -4   4   8       62.85       69.21      3.30 o 
  -3   4   8      120.02      121.43      3.47 o 
  -2   4   8      714.96      644.65     13.31 o 
  -1   4   8       32.67       34.57      2.98 o 
   0   4   8       79.56      101.39      3.24 o 
   1   4   8       30.09       27.79      3.00 o 
   2   4   8      721.98      653.02     19.64 o 
   3   4   8      117.66      110.23      3.84 o 
   4   4   8       66.70       73.25      2.86 o 
   5   4   8      351.35      321.78      7.41 o 
   6   4   8      114.93      132.97      3.02 o 
   7   4   8       60.13       62.90      3.70 o 
   8   4   8      293.02      310.36     10.16 o 
   9   4   8      615.94      629.50     22.44 o 
  10   4   8      130.75      134.33      4.76 o 
  11   4   8      100.69      100.51      3.82 o 
  12   4   8        7.35       10.44      3.03 o 
  13   4   8       11.24       10.50      3.24 o 
 -13   5   8       18.44       11.63      2.51 o 
 -12   5   8       58.65       62.00      2.48 o 
 -11   5   8       52.76       50.56      2.45 o 
 -10   5   8       20.66       23.03      2.71 o 
  -9   5   8      116.61      128.61      2.93 o 
  -8   5   8      171.95      174.02      4.49 o 
  -7   5   8      723.40      739.16     16.11 o 
  -6   5   8       18.25       18.96      3.15 o 
  -5   5   8      478.02      492.56     11.00 o 
  -4   5   8      831.10      793.82     21.46 o 
  -3   5   8      252.23      276.32      7.37 o 
  -2   5   8      220.67      207.43      4.24 o 
  -1   5   8      788.32      899.66     11.69 o 
   0   5   8      573.34      522.89     12.87 o 
   1   5   8      798.55      901.14     20.50 o 
   2   5   8      222.59      209.79      5.26 o 
   3   5   8      252.99      266.31     10.30 o 
   4   5   8      821.15      803.42     25.23 o 
   5   5   8      484.79      511.25     20.40 o 
   6   5   8       20.16       24.98      3.23 o 
   7   5   8      722.17      744.26     26.92 o 
   8   5   8      176.17      182.11      8.90 o 
   9   5   8      115.59      114.44      3.01 o 
  10   5   8       20.73       19.04      3.78 o 
  11   5   8       52.87       51.10      2.90 o 
  12   5   8       59.17       49.19      9.18 o 
  13   5   8       17.95       14.68      3.30 o 
 -13   6   8       12.79       14.86      2.85 o 
 -12   6   8       27.22       27.01      2.62 o 
 -11   6   8       23.58       20.10      2.90 o 
 -10   6   8       42.78       44.72      3.47 o 
  -9   6   8       50.56       57.22      2.90 o 
  -8   6   8      175.55      194.49      3.40 o 
  -7   6   8       27.37       29.87      2.90 o 
  -6   6   8       62.49       58.23      3.20 o 
  -5   6   8      295.54      298.32     11.20 o 
  -4   6   8      335.67      363.14     12.60 o 
  -3   6   8      192.76      198.42      4.78 o 
  -2   6   8     1077.56     1062.59     27.74 o 
  -1   6   8      649.58      684.14     17.33 o 
   0   6   8      260.67      275.98      5.27 o 
   1   6   8      667.19      678.73     11.26 o 
   2   6   8     1073.70     1059.21     27.89 o 
   3   6   8      191.27      203.40     10.96 o 
   4   6   8      342.56      357.86     13.68 o 
   5   6   8      288.01      285.31     12.62 o 
   6   6   8       61.07       56.71      3.99 o 
   7   6   8       28.87       30.16      4.11 o 
   8   6   8      175.39      194.44      4.34 o 
   9   6   8       51.43       59.05      2.90 o 
  10   6   8       42.39       50.02      2.95 o 
  11   6   8       23.83       23.08      4.02 o 
  12   6   8       26.67       19.61      4.25 o 
  13   6   8       12.75       15.27      3.90 o 
 -13   7   8        6.05        8.48      2.86 o 
 -12   7   8        9.58        9.88      2.41 o 
 -11   7   8        3.23        3.07      2.79 o 
 -10   7   8        1.36        2.94      2.93 o 
  -9   7   8       12.81        5.86      2.58 o 
  -8   7   8      211.67      220.11      3.19 o 
  -7   7   8      151.74      156.46      4.44 o 
  -6   7   8      218.67      213.63      5.03 o 
  -5   7   8      385.51      414.11      8.61 o 
  -4   7   8      196.09      192.42      8.19 o 
  -3   7   8      425.24      432.54     12.55 o 
  -2   7   8       21.11       26.03      3.07 o 
  -1   7   8       71.89       63.27      2.91 o 
   0   7   8        0.48       -2.44      2.55 o 
   1   7   8       68.81       59.99      3.17 o 
   2   7   8       22.24       28.66      3.27 o 
   3   7   8      428.96      416.20     19.90 o 
   4   7   8      201.79      206.91      7.57 o 
   5   7   8      386.60      431.92     14.56 o 
   6   7   8      215.81      212.79      7.91 o 
   7   7   8      153.19      160.86      9.84 o 
   8   7   8      209.74      210.09      5.84 o 
   9   7   8       12.63        8.20      2.99 o 
  10   7   8        1.47        3.58      2.76 o 
  11   7   8        2.99        4.96      3.18 o 
  12   7   8        9.38        6.44      3.21 o 
  13   7   8        6.33        3.96      3.54 o 
 -12   8   8       27.62       19.90      2.78 o 
 -11   8   8        2.06        0.79      2.64 o 
 -10   8   8       11.51        9.21      3.31 o 
  -9   8   8       92.87       99.39      3.77 o 
  -8   8   8      155.31      162.61      9.55 o 
  -7   8   8      181.10      211.12      5.28 o 
  -6   8   8       85.13       87.37      2.79 o 
  -5   8   8      991.40     1004.74     40.30 o 
  -4   8   8      285.61      276.78     11.18 o 
  -3   8   8      355.46      342.80      8.67 o 
  -2   8   8     1618.95     1663.25     34.03 o 
  -1   8   8      230.34      278.17     12.08 o 
   0   8   8        9.73        2.50      3.26 o 
   1   8   8      222.05      272.85      5.35 o 
   2   8   8     1601.98     1674.51     36.26 o 
   3   8   8      360.35      342.84     11.38 o 
   4   8   8      291.10      280.99      9.88 o 
   5   8   8      993.13      959.97     26.88 o 
   6   8   8       86.72       89.12      3.21 o 
   7   8   8      185.15      188.83      4.78 o 
   8   8   8      156.04      157.95      6.47 o 
   9   8   8       91.25       93.73      3.41 o 
  10   8   8       11.06        8.21      2.72 o 
  11   8   8        2.03        2.44      2.57 o 
  12   8   8       27.06       24.66      6.08 o 
 -12   9   8        1.79        4.83      2.79 o 
 -11   9   8       12.57       12.65      2.74 o 
 -10   9   8       15.49       12.86      2.83 o 
  -9   9   8       50.72       54.34      2.91 o 
  -8   9   8       70.04       73.52      5.99 o 
  -7   9   8       22.92       24.11      3.27 o 
  -6   9   8      119.13      132.52      4.47 o 
  -5   9   8       26.41       40.43      3.29 o 
  -4   9   8       20.93       18.51      3.03 o 
  -3   9   8      123.15      109.03      5.65 o 
  -2   9   8        7.65        6.23      2.97 o 
  -1   9   8      106.80      117.60      3.96 o 
   0   9   8       31.61       33.99      2.92 o 
   1   9   8      106.13      117.81      4.15 o 
   2   9   8        8.44        6.56      2.93 o 
   3   9   8      119.78       97.54      3.08 o 
   4   9   8       21.56       18.79      3.07 o 
   5   9   8       27.62       32.53      3.36 o 
   6   9   8      115.89      132.60      5.54 o 
   7   9   8       21.93       21.00      3.22 o 
   8   9   8       70.13       70.75      2.70 o 
   9   9   8       49.76       47.92      3.71 o 
  10   9   8       15.98       11.50      2.87 o 
  11   9   8       13.09       12.73      3.57 o 
  12   9   8        1.71       -1.43      2.92 o 
 -11  10   8        1.36        2.12      3.01 o 
 -10  10   8        0.87        4.69      2.72 o 
  -9  10   8       19.94       13.62      4.60 o 
  -8  10   8       86.38       87.80      3.37 o 
  -7  10   8       70.88       93.73      6.48 o 
  -6  10   8       84.87       72.85      3.32 o 
  -5  10   8       22.49       16.04      2.58 o 
  -4  10   8       14.52       12.73      3.16 o 
  -3  10   8      113.49      107.80      3.38 o 
  -2  10   8      183.49      204.58     10.25 o 
  -1  10   8      180.77      188.22      6.90 o 
   0  10   8      537.36      576.50     17.01 o 
   1  10   8      185.90      205.40      6.26 o 
   2  10   8      180.19      202.13      6.27 o 
   3  10   8      109.23       99.65      3.12 o 
   4  10   8       15.40        8.68      2.92 o 
   5  10   8       21.59       13.03      3.04 o 
   6  10   8       83.49       71.39      2.90 o 
   7  10   8       72.05       92.00      3.90 o 
   8  10   8       87.13       99.50      8.73 o 
   9  10   8       19.18       18.12      3.02 o 
  10  10   8        0.95       -1.09      2.83 o 
  11  10   8        1.29        0.03      2.65 o 
 -11  11   8        4.97        4.88      2.64 o 
 -10  11   8       11.31        8.36      2.52 o 
  -9  11   8       14.94       10.70      2.95 o 
  -8  11   8        1.74       -0.08      2.40 o 
  -7  11   8      116.31      119.51     12.66 o 
  -6  11   8       26.79       33.09      2.63 o 
  -5  11   8       76.53       64.80      3.88 o 
  -4  11   8       41.82       55.48      3.58 o 
  -3  11   8        7.25        9.85      2.85 o 
  -2  11   8       54.82       48.50      2.87 o 
  -1  11   8      139.52      159.61      5.87 o 
   0  11   8       55.15       55.44      3.05 o 
   1  11   8      139.27      157.47      4.27 o 
   2  11   8       52.91       49.66      2.71 o 
   3  11   8        7.83       17.02      2.87 o 
   4  11   8       43.57       57.31      3.18 o 
   5  11   8       74.79       65.87      2.79 o 
   6  11   8       26.57       31.66      3.37 o 
   7  11   8      117.43      121.99      9.83 o 
   8  11   8        1.63        3.02      2.97 o 
   9  11   8       14.70       13.87      2.71 o 
  10  11   8       11.05        4.52      2.77 o 
  11  11   8        4.76        4.32      2.38 o 
 -10  12   8        7.49        6.74      2.33 o 
  -9  12   8        4.15        3.64      2.86 o 
  -8  12   8        3.65        2.48      2.62 o 
  -7  12   8        4.20        3.71      2.51 o 
  -6  12   8       82.47       79.01      6.59 o 
  -5  12   8       21.08       22.65      2.55 o 
  -4  12   8        2.25        0.14      2.40 o 
  -3  12   8        2.14        1.03      2.75 o 
  -2  12   8       47.51       44.69      2.64 o 
  -1  12   8       93.41       87.00      2.93 o 
   0  12   8       44.95       53.35      2.74 o 
   1  12   8       94.99       88.94      2.92 o 
   2  12   8       47.98       41.87      2.78 o 
   3  12   8        2.55        0.38      2.73 o 
   4  12   8        2.24       -1.72      3.01 o 
   5  12   8       20.96       25.08      2.74 o 
   6  12   8       82.99       77.97      3.49 o 
   7  12   8        4.65        2.30      2.42 o 
   8  12   8        3.61        3.27      2.48 o 
   9  12   8        4.30        4.60      2.82 o 
  10  12   8        7.70        5.69      2.61 o 
  -9  13   8        3.53        6.30      2.59 o 
  -8  13   8        4.20        5.60      2.63 o 
  -7  13   8        0.63        0.34      2.58 o 
  -6  13   8       24.53       27.27      3.51 o 
  -5  13   8       28.06       28.00      3.88 o 
  -4  13   8       13.41        9.14      2.71 o 
  -3  13   8        0.94        6.18      2.34 o 
  -2  13   8       13.73       23.58      2.36 o 
  -1  13   8       83.32       91.16      7.97 o 
   0  13   8      175.64      169.74      4.89 o 
   1  13   8       84.00       93.16      3.28 o 
   2  13   8       13.53       18.88      2.53 o 
   3  13   8        0.81        4.65      2.61 o 
   4  13   8       12.69        9.93      2.81 o 
   5  13   8       27.84       23.60      3.35 o 
   6  13   8       24.37       26.00      2.58 o 
   7  13   8        0.70        2.91      2.69 o 
   8  13   8        4.40        4.76      2.54 o 
   9  13   8        3.35        2.08      2.50 o 
  -8  14   8        1.13       -0.37      2.69 o 
  -7  14   8        2.26        2.61      2.64 o 
  -6  14   8        6.90        6.09      2.52 o 
  -5  14   8       33.73       41.32      5.04 o 
  -4  14   8       35.87       46.90      5.38 o 
  -3  14   8       11.66       12.03      2.39 o 
  -2  14   8       11.36       15.67      2.46 o 
  -1  14   8       64.52       58.26      2.56 o 
   0  14   8       22.86       26.87      2.48 o 
   1  14   8       63.67       60.45      4.21 o 
   2  14   8       11.67       14.73      2.67 o 
   3  14   8       11.36        4.66      2.74 o 
   4  14   8       35.84       44.22      3.06 o 
   5  14   8       33.53       42.48      4.72 o 
   6  14   8        7.17        5.94      2.41 o 
   7  14   8        2.26        6.13      2.25 o 
   8  14   8        1.21       -1.62      2.82 o 
  -7  15   8        9.56        6.47      2.46 o 
  -6  15   8       13.88       10.24      2.64 o 
  -5  15   8       52.77       57.14      6.01 o 
  -4  15   8       20.34       18.85      2.41 o 
  -3  15   8        1.57        4.03      2.40 o 
  -2  15   8        3.90        3.65      2.66 o 
  -1  15   8        3.64        5.29      2.57 o 
   0  15   8        0.68        1.36      2.59 o 
   1  15   8        3.71        6.98      2.45 o 
   2  15   8        4.23        3.80      2.65 o 
   3  15   8        1.82        3.33      2.75 o 
   4  15   8       19.91       19.52      3.05 o 
   5  15   8       52.89       61.88      2.80 o 
   6  15   8       14.23       15.24      3.71 o 
   7  15   8        9.39        7.55      2.44 o 
  -6  16   8       20.10       15.10      2.51 o 
  -5  16   8       13.50        5.46      2.63 o 
  -4  16   8        1.59        3.47      2.33 o 
  -3  16   8        2.82       -2.23      2.29 o 
  -2  16   8       29.76       38.65      2.99 o 
  -1  16   8       12.76       12.12      2.38 o 
   0  16   8       12.22       12.48      2.36 o 
   1  16   8       12.49       12.32      2.92 o 
   2  16   8       30.00       31.28      3.85 o 
   3  16   8        2.69        3.93      2.64 o 
   4  16   8        1.67        0.04      2.86 o 
   5  16   8       13.96       15.21      2.71 o 
   6  16   8       19.83       17.11      3.78 o 
  -4  17   8       15.49       12.58      2.40 o 
  -3  17   8       18.25       25.34      3.48 o 
  -2  17   8        5.80        3.01      2.46 o 
  -1  17   8        6.60        4.40      2.88 o 
   0  17   8        8.10        5.56      2.68 o 
   1  17   8        6.20        3.21      2.54 o 
   2  17   8        5.88        1.75      2.52 o 
   3  17   8       18.44       27.05      2.83 o 
   4  17   8       15.59       15.74      2.74 o 
  -1  18   8        1.05       -0.39      2.61 o 
   0  18   8        0.46       -0.44      2.68 o 
   1  18   8        1.09       -3.27      3.27 o 
   1   0   9        3.54        2.32      3.14 o 
   2   0   9      354.57      363.39      5.45 o 
   3   0   9      510.60      469.66     14.05 o 
   4   0   9      150.62      119.65      3.45 o 
   5   0   9      248.21      200.64      3.25 o 
   6   0   9      136.39      159.17      3.25 o 
   7   0   9      159.91      120.49      3.00 o 
   8   0   9        3.86        1.04      2.70 o 
   9   0   9       13.23        5.05      2.63 o 
  10   0   9       44.23       52.00      3.08 o 
  11   0   9      268.81      276.30      5.18 o 
  12   0   9       54.53       53.69      3.40 o 
  13   0   9        5.06        5.52      2.69 o 
 -13   1   9        6.48        1.37      2.88 o 
 -12   1   9       69.50       67.06      4.49 o 
 -11   1   9       30.62       33.69      2.79 o 
 -10   1   9       10.14        9.18      2.57 o 
  -9   1   9        6.58        3.73      2.51 o 
  -8   1   9       70.04       58.79      2.72 o 
  -7   1   9      116.32      119.93      3.42 o 
  -6   1   9      461.73      474.97      7.92 o 
  -5   1   9      371.28      358.64      5.02 o 
  -4   1   9       94.06      102.62      3.65 o 
  -3   1   9      842.86      858.66     20.67 o 
  -2   1   9     1261.78     1348.40     32.38 o 
  -1   1   9      259.00      316.19      6.08 o 
   0   1   9      153.52      135.14      3.22 o 
   1   1   9      242.44      302.87      3.40 o 
   2   1   9     1257.34     1337.46     36.26 o 
   3   1   9      868.43      886.83     23.57 o 
   4   1   9       92.91      100.80      4.06 o 
   5   1   9      361.94      364.93     11.09 o 
   6   1   9      461.30      473.72     10.22 o 
   7   1   9      116.75      116.97      3.29 o 
   8   1   9       69.75       60.36      4.84 o 
   9   1   9        6.60        3.37      2.60 o 
  10   1   9       10.40       10.34      2.83 o 
  11   1   9       31.10       34.14      3.35 o 
  12   1   9       69.00       64.57      3.55 o 
  13   1   9        6.19        4.55      3.18 o 
 -13   2   9       13.82       12.78      3.26 o 
 -12   2   9       21.86       19.94      2.36 o 
 -11   2   9        0.98        1.45      2.19 o 
 -10   2   9       33.74       28.14      2.85 o 
  -9   2   9      348.89      368.34      7.58 o 
  -8   2   9       33.79       35.94      2.90 o 
  -7   2   9      321.04      327.51      6.72 o 
  -6   2   9      308.15      317.11      7.96 o 
  -5   2   9      333.46      329.91      8.10 o 
  -4   2   9      126.23      126.99      3.15 o 
  -3   2   9     1051.78     1100.96     19.38 o 
  -2   2   9      721.98      741.60     16.70 o 
  -1   2   9     1534.15     1630.74     34.98 o 
   0   2   9     3128.68     2886.60     28.49 o 
   1   2   9     1542.89     1626.56     23.80 o 
   2   2   9      725.48      734.79     13.62 o 
   3   2   9     1038.84     1076.94     31.38 o 
   4   2   9      127.84      130.43      4.44 o 
   5   2   9      345.81      314.13      7.37 o 
   6   2   9      306.68      320.09      6.41 o 
   7   2   9      324.75      344.89      5.94 o 
   8   2   9       33.85       28.91      2.86 o 
   9   2   9      345.38      354.32      6.58 o 
  10   2   9       33.75       34.60      4.55 o 
  11   2   9        0.73        1.37      3.15 o 
  12   2   9       21.70       24.05      4.29 o 
  13   2   9       13.86       12.65      2.68 o 
 -13   3   9        8.34        2.58      2.56 o 
 -12   3   9       21.81       23.67      2.48 o 
 -11   3   9        7.29        9.24      2.31 o 
 -10   3   9       31.55       33.63      2.38 o 
  -9   3   9       58.08       52.89      3.10 o 
  -8   3   9       11.70        7.26      2.97 o 
  -7   3   9      121.41      130.60      3.66 o 
  -6   3   9       84.05       86.53      3.98 o 
  -5   3   9      210.39      190.40      3.32 o 
  -4   3   9      285.80      282.64      7.17 o 
  -3   3   9     1207.87     1147.00     10.72 o 
  -2   3   9      169.27      173.75      2.91 o 
  -1   3   9      748.80      752.47     17.48 o 
   0   3   9        4.46        7.86      2.83 o 
   1   3   9      778.05      757.46     14.67 o 
   2   3   9      170.81      167.22      3.49 o 
   3   3   9     1236.38     1146.19     53.38 o 
   4   3   9      282.26      284.75     11.56 o 
   5   3   9      204.14      180.09      7.07 o 
   6   3   9       85.54       91.15      3.33 o 
   7   3   9      121.23      131.15      3.65 o 
   8   3   9       12.32        8.92      2.86 o 
   9   3   9       58.11       51.46      3.02 o 
  10   3   9       30.77       27.50      4.10 o 
  11   3   9        7.51        9.81      2.94 o 
  12   3   9       21.93       16.30      4.32 o 
  13   3   9        8.18        6.37      2.78 o 
 -13   4   9        3.55        3.22      2.53 o 
 -12   4   9       46.16       45.28      2.20 o 
 -11   4   9       31.96       35.53      2.42 o 
 -10   4   9        2.86        2.72      2.35 o 
  -9   4   9       16.50       19.05      2.74 o 
  -8   4   9      262.86      280.43      8.96 o 
  -7   4   9       99.27       99.21      3.54 o 
  -6   4   9      117.67      121.97      4.10 o 
  -5   4   9       25.61       17.91      3.91 o 
  -4   4   9       73.40       81.47      3.64 o 
  -3   4   9       88.53       79.31      3.26 o 
  -2   4   9        1.90        0.85      2.93 o 
  -1   4   9       23.26       14.38      2.68 o 
   0   4   9       25.59       40.71      3.04 o 
   1   4   9       22.38       14.07      2.86 o 
   2   4   9        1.57        1.67      3.06 o 
   3   4   9       87.09       79.90      3.70 o 
   4   4   9       74.98       84.28      3.03 o 
   5   4   9       26.75       27.16      2.69 o 
   6   4   9      118.53      127.70      3.86 o 
   7   4   9       96.57       93.14      2.86 o 
   8   4   9      263.33      268.90      7.27 o 
   9   4   9       15.52       19.98      2.59 o 
  10   4   9        2.91       -2.92      2.92 o 
  11   4   9       30.55       24.29      5.14 o 
  12   4   9       46.60       46.74      5.81 o 
  13   4   9        3.77       -0.34      3.34 o 
 -13   5   9       31.36       30.07      2.90 o 
 -12   5   9       18.92       17.50      2.31 o 
 -11   5   9       49.87       51.52      3.10 o 
 -10   5   9       18.82       19.60      2.99 o 
  -9   5   9       50.72       47.69      3.12 o 
  -8   5   9      131.21      135.39      4.22 o 
  -7   5   9       44.84       49.13      3.11 o 
  -6   5   9      367.48      382.27      8.51 o 
  -5   5   9       71.61       66.72      3.66 o 
  -4   5   9       65.79       63.85      3.65 o 
  -3   5   9      940.06      941.05     18.49 o 
  -2   5   9      210.07      183.27      3.41 o 
  -1   5   9     1455.59     1459.05     27.10 o 
   0   5   9       42.58       51.85      3.06 o 
   1   5   9     1469.18     1474.03     24.96 o 
   2   5   9      210.84      182.69      4.84 o 
   3   5   9      954.38      928.82     34.14 o 
   4   5   9       66.77       66.95      2.94 o 
   5   5   9       74.43       68.05      3.19 o 
   6   5   9      371.92      387.85     12.71 o 
   7   5   9       43.92       45.59      3.20 o 
   8   5   9      128.41      120.12      8.30 o 
   9   5   9       50.72       53.32      2.96 o 
  10   5   9       19.47       15.80      2.73 o 
  11   5   9       50.48       50.35      7.81 o 
  12   5   9       19.03       14.32      3.00 o 
  13   5   9       30.91       19.50      6.89 o 
 -13   6   9       11.65        6.00      2.74 o 
 -12   6   9       51.75       55.99      2.58 o 
 -11   6   9       47.09       49.02      2.77 o 
 -10   6   9        2.60        3.60      2.45 o 
  -9   6   9       97.56      116.31      2.71 o 
  -8   6   9       66.03       66.90      3.89 o 
  -7   6   9       84.64       99.61      3.87 o 
  -6   6   9      295.30      266.85      8.39 o 
  -5   6   9      152.02      148.07      3.59 o 
  -4   6   9      198.49      209.68      8.57 o 
  -3   6   9      284.59      291.63      8.31 o 
  -2   6   9      200.40      212.52      5.35 o 
  -1   6   9        8.80       12.29      2.84 o 
   0   6   9       30.87       16.41      2.80 o 
   1   6   9        9.25       13.31      2.70 o 
   2   6   9      198.10      201.62      3.40 o 
   3   6   9      286.94      283.98     12.21 o 
   4   6   9      200.06      219.11      6.69 o 
   5   6   9      154.50      149.07      4.62 o 
   6   6   9      294.09      269.27     12.48 o 
   7   6   9       83.40       92.86      3.51 o 
   8   6   9       65.69       65.05      3.84 o 
   9   6   9       97.25      113.63      5.62 o 
  10   6   9        2.57        4.91      2.73 o 
  11   6   9       47.86       54.74      2.94 o 
  12   6   9       51.36       59.37      3.33 o 
  13   6   9       11.30        4.76      2.92 o 
 -12   7   9       16.90        9.52      3.47 o 
 -11   7   9        6.64        8.41      3.29 o 
 -10   7   9       23.14       30.80      3.02 o 
  -9   7   9       29.54       32.10      4.19 o 
  -8   7   9        9.37        8.16      2.94 o 
  -7   7   9       93.09      115.36      3.88 o 
  -6   7   9      238.90      228.89      5.98 o 
  -5   7   9        4.02        4.46      3.19 o 
  -4   7   9      450.86      451.30     17.84 o 
  -3   7   9       18.27       11.22      3.20 o 
  -2   7   9     1207.25     1224.31     44.90 o 
  -1   7   9     3109.29     3358.15     85.53 o 
   0   7   9        3.35       -1.65      3.05 o 
   1   7   9     3143.37     3301.93     75.00 o 
   2   7   9     1206.11     1204.63     29.53 o 
   3   7   9       17.96        8.81      3.31 o 
   4   7   9      447.31      457.67     17.42 o 
   5   7   9        4.36        2.69      3.33 o 
   6   7   9      234.89      219.50      8.61 o 
   7   7   9       92.69      103.55      5.61 o 
   8   7   9        9.08       10.79      2.89 o 
   9   7   9       29.55       36.10      3.67 o 
  10   7   9       23.91       32.21      2.93 o 
  11   7   9        6.78        5.15      2.76 o 
  12   7   9       16.66       12.13      4.29 o 
 -12   8   9        0.83       -2.16      2.76 o 
 -11   8   9       14.13        9.63      2.81 o 
 -10   8   9        4.80        4.28      2.70 o 
  -9   8   9        1.24        5.30      2.63 o 
  -8   8   9       11.95       11.60      2.67 o 
  -7   8   9      234.98      267.67      5.98 o 
  -6   8   9      121.54      129.55      4.71 o 
  -5   8   9      124.97      130.60      3.17 o 
  -4   8   9       52.96       52.34      3.65 o 
  -3   8   9       62.77       67.77      2.96 o 
  -2   8   9      228.69      269.49      6.74 o 
  -1   8   9      128.39      146.67      3.50 o 
   0   8   9       66.48       73.71      2.80 o 
   1   8   9      128.88      149.34      5.00 o 
   2   8   9      229.31      276.22      4.80 o 
   3   8   9       60.69       60.41      3.66 o 
   4   8   9       53.87       55.73      4.49 o 
   5   8   9      123.70      122.51      3.31 o 
   6   8   9      122.22      128.29      3.39 o 
   7   8   9      239.07      259.24     10.77 o 
   8   8   9       11.87        3.15      2.98 o 
   9   8   9        1.04        0.53      2.71 o 
  10   8   9        4.81        1.08      2.79 o 
  11   8   9       13.65       13.95      2.60 o 
  12   8   9        0.77        4.78      2.91 o 
 -11   9   9        7.49        4.05      2.50 o 
 -10   9   9       21.23       25.75      6.41 o 
  -9   9   9        9.35        7.67      2.95 o 
  -8   9   9       59.79       64.08      3.14 o 
  -7   9   9        5.41        5.89      2.72 o 
  -6   9   9      268.96      265.55      7.84 o 
  -5   9   9      110.18       94.67      4.86 o 
  -4   9   9      842.03      850.72     39.54 o 
  -3   9   9      191.11      190.99      4.60 o 
  -2   9   9       81.30       75.05      3.32 o 
  -1   9   9      775.90      762.61     27.74 o 
   0   9   9      172.22      163.60      4.59 o 
   1   9   9      789.27      805.04     24.57 o 
   2   9   9       81.80       81.70      3.07 o 
   3   9   9      189.29      184.86      6.19 o 
   4   9   9      844.26      831.36     16.20 o 
   5   9   9      108.81       95.79      3.25 o 
   6   9   9      264.51      250.07     11.43 o 
   7   9   9        5.29       10.93      2.84 o 
   8   9   9       58.79       66.36      2.80 o 
   9   9   9        9.30        9.75      3.12 o 
  10   9   9       21.81       26.28      5.45 o 
  11   9   9        7.56        4.27      2.63 o 
  12   9   9        1.06       -6.30      6.30 o 
 -11  10   9       23.71       17.57      3.34 o 
 -10  10   9        9.74        9.37      2.74 o 
  -9  10   9       20.90       18.21      3.00 o 
  -8  10   9       16.65       20.82      3.04 o 
  -7  10   9       14.75        7.92      2.64 o 
  -6  10   9      124.58      122.44      4.50 o 
  -5  10   9       80.01       71.60      3.06 o 
  -4  10   9       17.05       15.09      2.64 o 
  -3  10   9       30.29       32.17      2.91 o 
  -2  10   9       31.31       33.52      3.00 o 
  -1  10   9       95.44       93.19      2.87 o 
   0  10   9       18.50       25.58      3.20 o 
   1  10   9       95.24       95.99      3.58 o 
   2  10   9       29.39       32.99      2.98 o 
   3  10   9       31.04       30.34      3.05 o 
   4  10   9       16.50       15.96      3.10 o 
   5  10   9       77.81       73.48      2.97 o 
   6  10   9      124.27      121.27      4.30 o 
   7  10   9       15.24        5.82      2.68 o 
   8  10   9       16.71       18.71      2.75 o 
   9  10   9       20.44       15.71      3.59 o 
  10  10   9        9.81        7.67      2.73 o 
  11  10   9       24.28       15.10      4.56 o 
 -10  11   9       13.11        9.35      2.76 o 
  -9  11   9        1.75        3.27      2.78 o 
  -8  11   9        5.95        7.27      2.44 o 
  -7  11   9       67.34       74.48      3.89 o 
  -6  11   9        6.96        9.65      3.57 o 
  -5  11   9      151.93      134.82      8.11 o 
  -4  11   9      142.27      148.75     10.44 o 
  -3  11   9      139.87      134.02      8.13 o 
  -2  11   9       73.00       73.50      4.50 o 
  -1  11   9       14.54        8.57      2.98 o 
   0  11   9       48.14       49.91      3.03 o 
   1  11   9       14.01        8.68      2.74 o 
   2  11   9       72.47       77.64      2.83 o 
   3  11   9      137.16      126.66      5.62 o 
   4  11   9      141.23      150.56      2.94 o 
   5  11   9      153.65      138.92     11.18 o 
   6  11   9        6.38       11.50      2.67 o 
   7  11   9       67.05       76.40      5.46 o 
   8  11   9        5.51        2.13      2.48 o 
   9  11   9        1.74        3.37      2.92 o 
  10  11   9       13.11        4.97      2.90 o 
 -10  12   9        2.43       -1.63      3.04 o 
  -9  12   9        5.86        7.33      2.75 o 
  -8  12   9        0.65        0.13      2.45 o 
  -7  12   9        0.99       -0.07      2.60 o 
  -6  12   9       12.93       16.09      3.05 o 
  -5  12   9       18.61       20.07      2.74 o 
  -4  12   9       89.91      104.65      6.23 o 
  -3  12   9       32.29       28.36      2.65 o 
  -2  12   9      125.19      154.18      6.04 o 
  -1  12   9       13.50       14.15      2.60 o 
   0  12   9        8.08       10.89      2.46 o 
   1  12   9       13.61       14.75      2.56 o 
   2  12   9      126.46      159.36      4.72 o 
   3  12   9       31.56       27.58      2.60 o 
   4  12   9       88.47       96.47      4.36 o 
   5  12   9       19.19       23.12      3.00 o 
   6  12   9       13.27       18.51      2.69 o 
   7  12   9        0.83        2.72      2.76 o 
   8  12   9        0.64        6.03      2.69 o 
   9  12   9        5.75        5.28      2.63 o 
  10  12   9        2.44        0.28      2.72 o 
  -9  13   9        7.58        5.03      2.77 o 
  -8  13   9        6.72        6.80      2.52 o 
  -7  13   9        8.14        5.44      2.46 o 
  -6  13   9        0.21        1.73      2.43 o 
  -5  13   9        3.18        1.61      2.36 o 
  -4  13   9        9.42       10.82      2.77 o 
  -3  13   9       11.79       15.32      2.40 o 
  -2  13   9       68.06       79.50      2.82 o 
  -1  13   9       10.16        5.56      2.37 o 
   0  13   9       11.51        8.49      2.68 o 
   1  13   9        9.53       10.23      2.63 o 
   2  13   9       69.14       81.31      2.79 o 
   3  13   9       11.52       12.29      2.55 o 
   4  13   9        8.95        7.83      2.69 o 
   5  13   9        3.05       -0.09      2.68 o 
   6  13   9        0.19        1.67      2.68 o 
   7  13   9        8.24        4.69      2.61 o 
   8  13   9        7.00        7.68      2.73 o 
   9  13   9        7.58        8.56      2.62 o 
  -8  14   9        9.85        3.13      2.74 o 
  -7  14   9        8.59        4.05      2.39 o 
  -6  14   9       17.98       14.15      4.13 o 
  -5  14   9       23.09       11.59      2.56 o 
  -4  14   9        2.76        1.01      2.62 o 
  -3  14   9        1.20        0.88      2.37 o 
  -2  14   9       47.15       41.34      3.13 o 
  -1  14   9        7.06       11.85      2.58 o 
   0  14   9        9.42        7.49      2.54 o 
   1  14   9        7.06       11.98      2.49 o 
   2  14   9       46.30       48.15      2.64 o 
   3  14   9        1.24        2.69      2.53 o 
   4  14   9        2.81        1.86      2.41 o 
   5  14   9       22.68       14.45      3.56 o 
   6  14   9       18.24       17.41      3.48 o 
   7  14   9        8.82        7.69      2.61 o 
   8  14   9        9.77        4.34      2.48 o 
  -7  15   9        1.19        1.01      2.65 o 
  -6  15   9        3.97        6.72      2.53 o 
  -5  15   9       10.28        4.64      2.63 o 
  -4  15   9        4.19        5.93      2.43 o 
  -3  15   9       10.09        6.78      2.30 o 
  -2  15   9       16.07        9.11      2.45 o 
  -1  15   9        7.33        1.45      2.64 o 
   0  15   9       33.53       44.07      5.46 o 
   1  15   9        7.45        9.55      2.40 o 
   2  15   9       16.43       13.63      2.57 o 
   3  15   9        9.92        5.29      2.61 o 
   4  15   9        3.91       10.40      2.61 o 
   5  15   9       10.09       12.27      2.49 o 
   6  15   9        4.25        2.10      2.45 o 
   7  15   9        1.15        3.47      2.58 o 
  -6  16   9        1.64        0.98      4.82 o 
  -5  16   9        4.31        4.96      2.62 o 
  -4  16   9        1.69        4.04      2.56 o 
  -3  16   9        7.60        4.14      2.50 o 
  -2  16   9        1.36        1.06      2.50 o 
  -1  16   9       18.38       24.56      3.03 o 
   0  16   9       13.85       12.75      2.29 o 
   1  16   9       18.49       17.68      3.22 o 
   2  16   9        1.34        2.18      2.46 o 
   3  16   9        7.46        5.39      2.70 o 
   4  16   9        1.54       -0.11      2.25 o 
   5  16   9        4.42        6.08      2.64 o 
   6  16   9        1.74       -7.55      8.75 o 
  -4  17   9        6.51       24.11      6.48 o 
  -3  17   9        6.82        1.12      2.59 o 
  -2  17   9        1.37        1.02      2.27 o 
  -1  17   9        0.38       -2.43      2.43 o 
   0  17   9        0.52        0.85      2.46 o 
   1  17   9        0.41        0.57      2.44 o 
   2  17   9        1.44       -0.15      2.32 o 
   3  17   9        6.63        8.15      2.65 o 
   0   0  10       40.80       56.51      4.70 o 
   1   0  10       19.82       20.11      2.88 o 
   2   0  10     1732.05     1871.66     34.55 o 
   3   0  10       21.75       33.42      2.72 o 
   4   0  10      502.09      485.05     14.27 o 
   5   0  10      158.28      202.02      6.37 o 
   6   0  10      370.62      377.36     10.39 o 
   7   0  10        0.04        4.67      2.95 o 
   8   0  10       89.38       71.02      2.71 o 
   9   0  10        0.03       -1.10      2.52 o 
  10   0  10       17.81       17.93      2.57 o 
  11   0  10        0.02       -2.79      2.79 o 
  12   0  10        1.14       -0.09      3.43 o 
  13   0  10        2.45        3.67      2.76 o 
 -13   1  10        0.20       -0.99      3.03 o 
 -12   1  10        9.64        9.13      2.83 o 
 -11   1  10        8.10        5.23      2.55 o 
 -10   1  10       73.75       75.26      2.64 o 
  -9   1  10        8.31        8.03      2.72 o 
  -8   1  10      381.20      355.05      8.21 o 
  -7   1  10      244.15      250.97      6.06 o 
  -6   1  10      411.14      398.89      7.01 o 
  -5   1  10      232.26      254.59      6.70 o 
  -4   1  10      424.58      427.86     13.13 o 
  -3   1  10       49.71       49.32      3.05 o 
  -2   1  10      694.53      698.64     10.91 o 
  -1   1  10      290.19      260.24      4.77 o 
   0   1  10      869.82      910.75     18.07 o 
   1   1  10      287.94      254.50      3.58 o 
   2   1  10      697.17      664.24     14.21 o 
   3   1  10       50.03       48.99      2.81 o 
   4   1  10      424.36      409.96     16.81 o 
   5   1  10      225.61      238.47      6.92 o 
   6   1  10      403.82      399.43     11.38 o 
   7   1  10      246.81      250.46      5.03 o 
   8   1  10      380.72      353.09      8.71 o 
   9   1  10        8.90        4.35      3.07 o 
  10   1  10       76.10       77.04      3.69 o 
  11   1  10        8.40        3.66      2.80 o 
  12   1  10        9.35       12.25      2.74 o 
  13   1  10        0.19       -2.19      3.45 o 
 -13   2  10        2.29        3.17      2.79 o 
 -12   2  10       10.16        8.63      2.53 o 
 -11   2  10       39.93       47.36      2.64 o 
 -10   2  10        9.88        9.06      2.41 o 
  -9   2  10       55.72       66.06      2.96 o 
  -8   2  10      383.69      380.30      8.16 o 
  -7   2  10       31.04       33.43      3.12 o 
  -6   2  10       31.91       31.40      3.14 o 
  -5   2  10       94.92       93.21      4.19 o 
  -4   2  10      379.16      375.03      9.95 o 
  -3   2  10       58.60       67.82      3.48 o 
  -2   2  10      207.03      204.35      4.04 o 
  -1   2  10      304.24      306.39      3.97 o 
   0   2  10     1474.96     1488.50     15.83 o 
   1   2  10      302.67      315.65      4.43 o 
   2   2  10      217.92      212.41      3.62 o 
   3   2  10       61.68       64.93      3.08 o 
   4   2  10      382.93      373.28     15.51 o 
   5   2  10       96.14       93.78      3.19 o 
   6   2  10       33.52       39.19      2.92 o 
   7   2  10       31.43       34.89      3.08 o 
   8   2  10      379.81      388.41     11.23 o 
   9   2  10       54.81       70.57      2.92 o 
  10   2  10        9.99       11.55      2.86 o 
  11   2  10       39.57       41.86      3.41 o 
  12   2  10       10.10        9.03      2.93 o 
  13   2  10        2.16        1.33      3.07 o 
 -13   3  10        8.88        2.45      2.67 o 
 -12   3  10        3.47        3.82      2.24 o 
 -11   3  10       21.24       26.48      2.42 o 
 -10   3  10       82.74       89.86      3.01 o 
  -9   3  10      214.04      234.43      6.44 o 
  -8   3  10       22.24       23.21      2.76 o 
  -7   3  10       35.95       49.71      3.47 o 
  -6   3  10      186.81      188.01      3.50 o 
  -5   3  10      222.27      245.51      6.34 o 
  -4   3  10       71.65       75.70      3.40 o 
  -3   3  10      323.60      344.84      5.83 o 
  -2   3  10      341.53      356.87      8.17 o 
  -1   3  10      284.59      280.84      5.98 o 
   0   3  10        9.94       -2.70      3.18 o 
   1   3  10      286.52      293.18      5.46 o 
   2   3  10      345.86      359.44     11.40 o 
   3   3  10      329.92      369.50     16.68 o 
   4   3  10       74.87       73.08      3.33 o 
   5   3  10      223.18      232.58      7.29 o 
   6   3  10      185.64      181.61      4.96 o 
   7   3  10       34.13       47.23      2.95 o 
   8   3  10       22.87       24.06      2.90 o 
   9   3  10      215.96      214.43     10.50 o 
  10   3  10       81.93       79.94      6.66 o 
  11   3  10       21.78       27.78      2.92 o 
  12   3  10        3.43       -2.94      3.02 o 
  13   3  10        8.81        5.83      2.84 o 
 -13   4  10        6.93        4.82      2.61 o 
 -12   4  10       34.29       33.11      2.64 o 
 -11   4  10       71.56       70.60      2.49 o 
 -10   4  10       15.52       14.60      2.49 o 
  -9   4  10      103.46      104.83      2.81 o 
  -8   4  10       27.52       34.20      3.09 o 
  -7   4  10      158.41      161.09      4.07 o 
  -6   4  10        4.05        2.67      3.22 o 
  -5   4  10       45.98       46.81      3.58 o 
  -4   4  10      575.23      565.35     10.95 o 
  -3   4  10      130.35      143.09      3.14 o 
  -2   4  10      187.78      190.26      3.12 o 
  -1   4  10      144.12      130.24      3.12 o 
   0   4  10      416.69      423.79      8.03 o 
   1   4  10      138.83      131.36      3.17 o 
   2   4  10      193.62      184.08      3.42 o 
   3   4  10      130.18      142.80      7.72 o 
   4   4  10      582.73      568.71     20.93 o 
   5   4  10       46.59       45.84      2.96 o 
   6   4  10        3.90        0.62      2.63 o 
   7   4  10      157.21      157.15      4.61 o 
   8   4  10       27.56       31.98      3.00 o 
   9   4  10      104.53      116.64      5.08 o 
  10   4  10       15.55       10.84      2.67 o 
  11   4  10       70.69       65.02     18.29 o 
  12   4  10       34.50       28.91      6.15 o 
  13   4  10        7.05        5.14      2.86 o 
 -13   5  10        3.97        1.47      4.05 o 
 -12   5  10       12.45        7.69      2.52 o 
 -11   5  10        6.22        3.29      2.66 o 
 -10   5  10       29.45       33.01      2.70 o 
  -9   5  10       38.27       42.91      2.76 o 
  -8   5  10       42.05       52.32      2.78 o 
  -7   5  10       85.09       72.15      3.50 o 
  -6   5  10       26.20       33.78      3.57 o 
  -5   5  10      369.05      420.32      6.48 o 
  -4   5  10       11.04       13.13      3.39 o 
  -3   5  10       92.68      106.44      3.19 o 
  -2   5  10      121.88      130.28      2.99 o 
  -1   5  10      299.35      348.16      7.64 o 
   0   5  10       74.34       62.29      3.07 o 
   1   5  10      302.63      357.29      6.26 o 
   2   5  10      120.65      127.16      3.30 o 
   3   5  10       94.87      103.32      5.60 o 
   4   5  10       10.83       14.53      2.94 o 
   5   5  10      366.67      419.23     17.51 o 
   6   5  10       27.90       35.78      2.93 o 
   7   5  10       84.38       74.97      7.23 o 
   8   5  10       40.72       45.22      2.80 o 
   9   5  10       38.17       39.56      2.75 o 
  10   5  10       28.28       30.00      3.98 o 
  11   5  10        6.03        1.54      2.89 o 
  12   5  10       12.95       12.55      3.61 o 
  13   5  10        3.99       -0.86      7.58 o 
 -12   6  10        3.84        1.35      2.53 o 
 -11   6  10        3.30        1.46      2.83 o 
 -10   6  10       47.15       42.81      2.65 o 
  -9   6  10       51.49       56.10      2.76 o 
  -8   6  10      309.90      327.78      7.73 o 
  -7   6  10       52.08       50.57      2.92 o 
  -6   6  10      157.96      157.98      5.85 o 
  -5   6  10       40.40       37.57      3.49 o 
  -4   6  10      365.21      397.72     16.62 o 
  -3   6  10        3.80        4.81      3.37 o 
  -2   6  10       13.89       16.44      3.52 o 
  -1   6  10      412.07      436.86     12.05 o 
   0   6  10       40.14       34.65      3.10 o 
   1   6  10      404.83      439.73      9.39 o 
   2   6  10       15.70       15.00      3.00 o 
   3   6  10        4.14        5.47      2.93 o 
   4   6  10      370.31      398.30      8.70 o 
   5   6  10       39.57       31.64      3.19 o 
   6   6  10      156.97      159.18      7.45 o 
   7   6  10       51.04       48.60      4.71 o 
   8   6  10      307.99      313.95      8.91 o 
   9   6  10       50.59       50.06      3.13 o 
  10   6  10       46.63       44.15      5.60 o 
  11   6  10        3.55        1.33      2.50 o 
  12   6  10        3.80        2.00      3.09 o 
 -12   7  10        0.75        0.63      2.63 o 
 -11   7  10       14.42       15.34      3.10 o 
 -10   7  10      117.71      132.22      5.18 o 
  -9   7  10        7.76        1.44      2.87 o 
  -8   7  10        9.66        7.92      2.40 o 
  -7   7  10      112.19      118.44      6.26 o 
  -6   7  10      211.11      217.16      3.70 o 
  -5   7  10        9.49        8.31      3.08 o 
  -4   7  10      172.84      158.63      7.38 o 
  -3   7  10      197.43      223.06      7.44 o 
  -2   7  10       20.49       23.06      2.92 o 
  -1   7  10      115.14      135.00      4.35 o 
   0   7  10      171.73      224.61      6.69 o 
   1   7  10      115.96      135.15      3.31 o 
   2   7  10       20.60       21.24      3.20 o 
   3   7  10      201.70      207.75      9.93 o 
   4   7  10      169.74      149.86      7.68 o 
   5   7  10        9.64        5.82      3.10 o 
   6   7  10      208.19      218.08     11.79 o 
   7   7  10      110.13      109.22      3.02 o 
   8   7  10        8.93        7.41      3.18 o 
   9   7  10        7.36        7.07      2.74 o 
  10   7  10      119.07      124.27      4.05 o 
  11   7  10       14.44       17.17      2.80 o 
  12   7  10        0.80        2.04      2.91 o 
 -12   8  10        5.28        3.06      2.56 o 
 -11   8  10       31.05       21.38      3.64 o 
 -10   8  10        6.90       -2.71      2.93 o 
  -9   8  10       11.40        6.79      2.83 o 
  -8   8  10       12.92       20.46      2.66 o 
  -7   8  10       32.85       28.79      2.77 o 
  -6   8  10       12.97       15.91      3.12 o 
  -5   8  10       94.64      102.24      3.16 o 
  -4   8  10      574.04      626.31     25.36 o 
  -3   8  10      706.23      683.13     19.18 o 
  -2   8  10      208.84      220.18      3.82 o 
  -1   8  10      199.94      211.95      6.11 o 
   0   8  10      395.00      343.06     10.94 o 
   1   8  10      197.34      205.02      4.75 o 
   2   8  10      204.10      221.25      4.81 o 
   3   8  10      700.55      665.91     21.36 o 
   4   8  10      582.90      618.20     17.05 o 
   5   8  10       94.18      101.04      5.64 o 
   6   8  10       13.33       20.45      2.62 o 
   7   8  10       33.17       33.58      5.61 o 
   8   8  10       13.28       17.84      2.66 o 
   9   8  10       11.30       12.73      2.53 o 
  10   8  10        7.12        7.59      2.79 o 
  11   8  10       31.21       25.74      3.03 o 
  12   8  10        5.23        3.92      4.12 o 
 -11   9  10       11.64        2.43      3.15 o 
 -10   9  10        3.45        4.63      2.49 o 
  -9   9  10        1.03       -1.54      2.52 o 
  -8   9  10       23.71       27.60      3.02 o 
  -7   9  10       58.86       49.21      2.76 o 
  -6   9  10       89.51       89.82      3.74 o 
  -5   9  10      202.53      234.82      9.24 o 
  -4   9  10      159.93      167.69      7.14 o 
  -3   9  10       42.91       47.50      2.98 o 
  -2   9  10      215.16      246.29      5.63 o 
  -1   9  10      128.30      142.32      3.37 o 
   0   9  10        4.75        0.06      2.82 o 
   1   9  10      129.36      136.63      3.40 o 
   2   9  10      217.20      244.50      8.71 o 
   3   9  10       42.04       44.86      2.88 o 
   4   9  10      162.49      178.45     19.74 o 
   5   9  10      203.87      228.34      3.90 o 
   6   9  10       90.50       90.54      3.01 o 
   7   9  10       57.84       50.94      2.86 o 
   8   9  10       22.90       28.92      4.51 o 
   9   9  10        0.94       -1.41      2.39 o 
  10   9  10        3.72        0.46      2.56 o 
  11   9  10       11.60        5.93      2.80 o 
 -11  10  10       11.02        8.32      2.74 o 
 -10  10  10       13.41       10.36      2.70 o 
  -9  10  10       23.42       13.35      4.42 o 
  -8  10  10       78.68       76.30      7.02 o 
  -7  10  10       16.07       16.24      2.87 o 
  -6  10  10        7.75        7.62      2.78 o 
  -5  10  10      109.13      108.81      5.40 o 
  -4  10  10       28.56       29.37      2.84 o 
  -3  10  10      115.86      125.35      4.83 o 
  -2  10  10      332.83      319.07      9.72 o 
  -1  10  10       57.03       58.04      5.20 o 
   0  10  10      103.68       98.07      3.15 o 
   1  10  10       58.25       60.68      2.83 o 
   2  10  10      329.00      308.09      8.47 o 
   3  10  10      117.65      122.58      4.81 o 
   4  10  10       27.32       33.13      3.99 o 
   5  10  10      107.58      100.40      4.42 o 
   6  10  10        7.42        7.89      2.79 o 
   7  10  10       16.53       14.63      2.96 o 
   8  10  10       79.67       78.20      8.55 o 
   9  10  10       22.91       12.72      3.52 o 
  10  10  10       13.22        6.81      2.63 o 
  11  10  10       11.08        3.79      2.82 o 
 -10  11  10        0.76        2.64      3.08 o 
  -9  11  10        0.74        1.61      2.66 o 
  -8  11  10       23.92       21.04      2.79 o 
  -7  11  10       25.26       27.91      2.56 o 
  -6  11  10       53.98       44.19      2.68 o 
  -5  11  10       67.57       71.98      4.29 o 
  -4  11  10       22.38       20.17      2.49 o 
  -3  11  10        5.38        9.25      2.84 o 
  -2  11  10       24.05       29.44      2.69 o 
  -1  11  10       34.45       35.83      2.76 o 
   0  11  10        4.86        5.84      2.52 o 
   1  11  10       33.28       35.40      2.71 o 
   2  11  10       25.17       30.30      2.67 o 
   3  11  10        5.86        4.76      2.91 o 
   4  11  10       21.97       24.02      2.85 o 
   5  11  10       67.49       75.44      3.40 o 
   6  11  10       53.04       47.10      3.04 o 
   7  11  10       25.71       33.75      2.83 o 
   8  11  10       24.43       26.94      2.98 o 
   9  11  10        0.76        4.07      2.63 o 
  10  11  10        0.71       -0.29      2.98 o 
  -9  12  10        2.80        0.44      2.73 o 
  -8  12  10        4.46        6.39      2.75 o 
  -7  12  10        9.91        4.95      2.75 o 
  -6  12  10       18.54       13.33      2.68 o 
  -5  12  10       16.76       17.74      2.71 o 
  -4  12  10       65.79       54.51      2.57 o 
  -3  12  10       45.49       43.35      9.25 o 
  -2  12  10       55.50       50.86      2.63 o 
  -1  12  10       24.14       26.42      2.58 o 
   0  12  10        2.10        1.75      2.65 o 
   1  12  10       24.44       25.62      2.42 o 
   2  12  10       56.90       49.74      2.67 o 
   3  12  10       44.90       55.00      2.72 o 
   4  12  10       64.84       51.66      2.64 o 
   5  12  10       17.01       14.44      3.04 o 
   6  12  10       18.48       18.02      2.82 o 
   7  12  10        9.61        6.73      2.87 o 
   8  12  10        4.22        3.31      2.65 o 
   9  12  10        2.93        5.36      2.75 o 
  -9  13  10        0.53       -3.94      6.69 o 
  -8  13  10        0.27        3.25      2.39 o 
  -7  13  10        3.19        1.15      2.59 o 
  -6  13  10        1.10        4.63      2.27 o 
  -5  13  10        3.40        4.53      2.27 o 
  -4  13  10        4.29        5.81      2.65 o 
  -3  13  10        3.99        2.53      2.61 o 
  -2  13  10       63.59       67.47      2.77 o 
  -1  13  10       70.82       77.67      2.60 o 
   0  13  10        7.54        4.27      2.79 o 
   1  13  10       70.75       73.41      3.26 o 
   2  13  10       63.32       70.87      2.74 o 
   3  13  10        4.12        2.14      2.62 o 
   4  13  10        4.32        3.30      2.85 o 
   5  13  10        3.18        5.26      2.73 o 
   6  13  10        1.20        3.28      3.77 o 
   7  13  10        3.14        0.16      2.52 o 
   8  13  10        0.23        5.81      2.94 o 
   9  13  10        0.55       -2.71      3.70 o 
  -8  14  10        1.54       -0.24      4.73 o 
  -7  14  10        2.46        0.02      2.41 o 
  -6  14  10        2.75       -0.50      2.51 o 
  -5  14  10       12.75       12.55      2.67 o 
  -4  14  10       14.69        9.44      3.10 o 
  -3  14  10        4.49        3.87      2.56 o 
  -2  14  10       22.19       22.54      2.61 o 
  -1  14  10        1.65        7.41      2.65 o 
   0  14  10       19.08        8.33      2.47 o 
   1  14  10        1.69        1.98      2.73 o 
   2  14  10       21.68       23.75      2.31 o 
   3  14  10        4.52        2.55      2.48 o 
   4  14  10       15.01       13.15      2.66 o 
   5  14  10       12.77       16.14      3.77 o 
   6  14  10        2.97        4.36      2.76 o 
   7  14  10        2.34        3.11      2.73 o 
   8  14  10        1.58       -0.78      4.42 o 
  -6  15  10        3.38        1.28      2.74 o 
  -5  15  10        0.63        0.96      2.48 o 
  -4  15  10        5.81        5.02      2.47 o 
  -3  15  10        1.42       -2.31      2.59 o 
  -2  15  10        5.78        5.19      2.67 o 
  -1  15  10       16.50       21.87      3.65 o 
   0  15  10        8.45       13.77      2.70 o 
   1  15  10       16.84       15.39      2.60 o 
   2  15  10        5.81        3.35      2.34 o 
   3  15  10        1.44        5.45      2.41 o 
   4  15  10        5.82        6.99      2.56 o 
   5  15  10        0.64        4.67      2.53 o 
   6  15  10        3.33        6.50      2.77 o 
  -5  16  10        0.22        3.46      2.46 o 
  -4  16  10        6.41        6.04      2.54 o 
  -3  16  10       15.92       11.00      2.81 o 
  -2  16  10        3.37        3.97      2.60 o 
  -1  16  10        1.24       -0.30      2.83 o 
   0  16  10        0.52       -2.59      2.59 o 
   1  16  10        1.23        2.54      2.53 o 
   2  16  10        3.30        2.97      2.48 o 
   3  16  10       15.78       11.68      3.02 o 
   4  16  10        6.16        3.99      2.59 o 
   5  16  10        0.19       -0.54      2.70 o 
  -2  17  10        8.48       10.39      2.89 o 
  -1  17  10        4.62        1.64      2.70 o 
   0  17  10        1.07        0.72      2.59 o 
   1  17  10        4.74        5.93      2.38 o 
   2  17  10        8.65        7.46      2.35 o 
   1   0  11     1237.02     1384.39     20.89 o 
   2   0  11        3.30        5.95      3.02 o 
   3   0  11     1385.06     1264.53     35.93 o 
   4   0  11        1.18        1.88      3.16 o 
   5   0  11        0.00        0.10      2.71 o 
   6   0  11      165.65      151.95      3.74 o 
   7   0  11       32.68       43.21      2.82 o 
   8   0  11       95.40      109.69      2.84 o 
   9   0  11        1.47        1.71      2.69 o 
  10   0  11      173.22      176.58      6.09 o 
  11   0  11        6.10        2.45      2.84 o 
  12   0  11        0.46        2.65      3.19 o 
  13   0  11        5.33        6.53      2.53 o 
 -13   1  11        1.25        3.69      2.92 o 
 -12   1  11        4.92        2.47      2.95 o 
 -11   1  11       10.38        7.44      2.53 o 
 -10   1  11       15.90       15.37      2.67 o 
  -9   1  11      147.85      135.24      3.78 o 
  -8   1  11       25.05       16.85      3.85 o 
  -7   1  11        8.48        5.25      3.00 o 
  -6   1  11      823.39      802.48     22.13 o 
  -5   1  11      197.03      208.16      4.62 o 
  -4   1  11       55.48       52.20      3.03 o 
  -3   1  11      404.95      399.12      9.93 o 
  -2   1  11       58.76       57.41      3.12 o 
  -1   1  11      119.41      119.11      3.58 o 
   0   1  11      496.79      443.73      9.68 o 
   1   1  11      118.42      120.27      3.20 o 
   2   1  11       54.22       50.92      3.48 o 
   3   1  11      408.76      397.38     14.68 o 
   4   1  11       55.28       55.30      3.03 o 
   5   1  11      196.05      205.92      8.28 o 
   6   1  11      825.81      802.25      9.58 o 
   7   1  11        9.08       10.12      3.21 o 
   8   1  11       25.14       25.53      2.62 o 
   9   1  11      148.93      138.77      3.66 o 
  10   1  11       15.81       22.49      2.62 o 
  11   1  11       10.64        6.93      2.68 o 
  12   1  11        5.16        1.91      3.26 o 
  13   1  11        1.24        1.90      3.03 o 
 -13   2  11        0.06        0.02      2.44 o 
 -12   2  11       11.08        3.80      2.55 o 
 -11   2  11       27.66       28.20      3.84 o 
 -10   2  11       48.90       41.59      4.72 o 
  -9   2  11        2.54        5.30      2.45 o 
  -8   2  11      239.93      223.47     17.71 o 
  -7   2  11      102.78      106.31      8.48 o 
  -6   2  11       54.77       71.21      2.88 o 
  -5   2  11      179.67      191.19      6.53 o 
  -4   2  11      396.10      399.11     16.59 o 
  -3   2  11      230.95      231.42      3.94 o 
  -2   2  11       73.82       59.15      3.14 o 
  -1   2  11      428.00      452.31      7.25 o 
   0   2  11       94.13       86.17      3.73 o 
   1   2  11      430.17      447.09      6.96 o 
   2   2  11       71.68       58.77      3.20 o 
   3   2  11      231.72      228.45     10.24 o 
   4   2  11      398.84      409.47     19.94 o 
   5   2  11      178.64      188.16      6.79 o 
   6   2  11       58.46       69.85      3.06 o 
   7   2  11      103.18      109.51      3.11 o 
   8   2  11      236.84      222.75      5.20 o 
   9   2  11        2.52       -1.84      2.70 o 
  10   2  11       47.37       39.25      3.16 o 
  11   2  11       28.13       28.33      3.27 o 
  12   2  11       10.95       10.89      3.27 o 
  13   2  11        0.04       -0.23      2.75 o 
 -13   3  11        4.39        3.47      4.20 o 
 -12   3  11       72.49       69.88      2.88 o 
 -11   3  11        3.18        0.65      2.23 o 
 -10   3  11       58.40       61.74      2.82 o 
  -9   3  11       53.27       55.43      3.13 o 
  -8   3  11       10.72       12.82      2.76 o 
  -7   3  11      112.20      111.32      4.14 o 
  -6   3  11       53.03       50.91      3.12 o 
  -5   3  11       18.57       19.96      2.85 o 
  -4   3  11      370.48      384.22     15.07 o 
  -3   3  11      163.19      171.39      3.67 o 
  -2   3  11      192.57      213.63      3.82 o 
  -1   3  11      128.07      145.65      3.35 o 
   0   3  11        5.34       22.01      3.01 o 
   1   3  11      127.83      142.02      3.52 o 
   2   3  11      190.11      208.07      4.79 o 
   3   3  11      166.19      164.97      8.24 o 
   4   3  11      363.74      376.90     21.82 o 
   5   3  11       18.08       14.36      3.18 o 
   6   3  11       51.93       46.97      3.02 o 
   7   3  11      113.65      114.96      5.53 o 
   8   3  11       10.89       11.88      2.83 o 
   9   3  11       52.31       55.91      4.68 o 
  10   3  11       58.35       53.28      3.78 o 
  11   3  11        3.32        4.53      3.45 o 
  12   3  11       72.69       76.46      3.18 o 
  13   3  11        4.46       -0.24      4.28 o 
 -12   4  11        0.37       -0.97      2.40 o 
 -11   4  11        7.34        5.87      2.47 o 
 -10   4  11       10.67       11.90      2.60 o 
  -9   4  11       17.74       18.23      2.94 o 
  -8   4  11       78.33       83.05      3.33 o 
  -7   4  11      208.78      202.80      5.93 o 
  -6   4  11      471.44      476.73     11.23 o 
  -5   4  11       28.75       37.86      3.19 o 
  -4   4  11        8.13       10.08      3.31 o 
  -3   4  11      145.34      142.15      3.48 o 
  -2   4  11        9.52       18.78      3.12 o 
  -1   4  11      180.12      184.27      4.01 o 
   0   4  11        2.54       -1.65      3.03 o 
   1   4  11      179.82      195.19      3.50 o 
   2   4  11        8.90        8.80      3.32 o 
   3   4  11      143.62      147.11      8.32 o 
   4   4  11        9.14       11.93      3.23 o 
   5   4  11       28.62       34.32      3.02 o 
   6   4  11      472.75      454.06     12.06 o 
   7   4  11      207.89      207.12      7.87 o 
   8   4  11       78.89       78.94      3.08 o 
   9   4  11       18.01       22.79      3.57 o 
  10   4  11       10.44        8.28      2.71 o 
  11   4  11        7.43        9.59      2.86 o 
  12   4  11        0.42       -1.60      3.03 o 
 -12   5  11        8.84        8.55      2.44 o 
 -11   5  11        9.24        5.94      2.80 o 
 -10   5  11       11.38       11.32      2.63 o 
  -9   5  11       53.46       67.33      2.89 o 
  -8   5  11       14.54       14.71      2.87 o 
  -7   5  11        6.57       11.73      3.41 o 
  -6   5  11      165.26      179.39      6.02 o 
  -5   5  11      199.88      200.49      7.25 o 
  -4   5  11       77.67       74.01      3.43 o 
  -3   5  11        5.22        7.34      2.93 o 
  -2   5  11       68.48       66.60      3.18 o 
  -1   5  11       72.40       69.27      3.32 o 
   0   5  11        0.27       -0.06      2.99 o 
   1   5  11       71.15       74.33      2.87 o 
   2   5  11       67.69       62.59      3.16 o 
   3   5  11        5.79       10.50      2.95 o 
   4   5  11       74.42       67.43      3.94 o 
   5   5  11      197.19      198.98      6.88 o 
   6   5  11      165.05      177.99      5.42 o 
   7   5  11        6.42        6.05      2.82 o 
   8   5  11       14.56       13.94      2.99 o 
   9   5  11       54.04       57.40      7.05 o 
  10   5  11       11.22        7.66      2.69 o 
  11   5  11        9.30       10.00      4.70 o 
  12   5  11        8.54        6.49      2.83 o 
 -12   6  11        3.63        4.20      2.32 o 
 -11   6  11        8.61        4.51      3.33 o 
 -10   6  11       18.00       15.87      2.78 o 
  -9   6  11       10.52        8.02      2.69 o 
  -8   6  11       15.34       14.55      2.41 o 
  -7   6  11       53.80       58.38      3.27 o 
  -6   6  11       73.90       81.50      3.15 o 
  -5   6  11      306.50      296.68      6.07 o 
  -4   6  11      420.16      476.46     19.39 o 
  -3   6  11      284.33      314.39      7.41 o 
  -2   6  11       56.20       65.45      3.28 o 
  -1   6  11       10.35       14.16      3.12 o 
   0   6  11       52.82       50.63      2.92 o 
   1   6  11       11.15       14.47      2.94 o 
   2   6  11       54.87       61.45      2.66 o 
   3   6  11      285.82      310.04     11.01 o 
   4   6  11      423.86      445.81     17.08 o 
   5   6  11      304.68      295.03      9.49 o 
   6   6  11       77.14       82.97      4.65 o 
   7   6  11       53.68       55.74      2.80 o 
   8   6  11       14.52       13.30      2.87 o 
   9   6  11       10.36        8.79      2.92 o 
  10   6  11       17.48       15.72      2.94 o 
  11   6  11        8.55        4.01      2.83 o 
  12   6  11        3.48        5.35      3.01 o 
 -12   7  11        7.98        9.17      2.90 o 
 -11   7  11       50.58       41.94     11.32 o 
 -10   7  11        1.49        1.70      2.46 o 
  -9   7  11       39.73       34.31      3.22 o 
  -8   7  11        8.03        7.07      2.61 o 
  -7   7  11      116.29      117.34      3.09 o 
  -6   7  11       34.60       39.62      4.02 o 
  -5   7  11      177.86      193.41      5.91 o 
  -4   7  11      145.51      178.13      7.94 o 
  -3   7  11      628.47      666.00     19.89 o 
  -2   7  11        0.31       -1.26      3.10 o 
  -1   7  11       77.82       68.32      3.40 o 
   0   7  11      942.52      989.11     29.24 o 
   1   7  11       77.94       71.24      3.61 o 
   2   7  11        0.60        1.79      3.04 o 
   3   7  11      624.49      633.17     22.52 o 
   4   7  11      144.18      171.44      6.49 o 
   5   7  11      175.44      176.98      7.55 o 
   6   7  11       34.11       40.03      2.79 o 
   7   7  11      118.65      116.85      3.84 o 
   8   7  11        8.08        5.91      2.39 o 
   9   7  11       39.11       33.05      5.16 o 
  10   7  11        1.46       -2.78      2.78 o 
  11   7  11       49.99       51.83      3.29 o 
  12   7  11        8.12       11.91      3.23 o 
 -11   8  11        1.33       -0.56      2.81 o 
 -10   8  11       18.10       22.10      2.52 o 
  -9   8  11        9.24        7.74      2.71 o 
  -8   8  11       36.68       38.76      2.86 o 
  -7   8  11      115.24      131.93      4.07 o 
  -6   8  11        7.94        3.63      2.87 o 
  -5   8  11        1.00       -1.48      3.04 o 
  -4   8  11      221.49      243.44     14.64 o 
  -3   8  11      293.12      265.24      6.87 o 
  -2   8  11      281.79      332.77     14.22 o 
  -1   8  11       40.47       67.88      4.52 o 
   0   8  11       39.54       34.97      2.93 o 
   1   8  11       41.62       64.32      3.48 o 
   2   8  11      281.17      320.95      6.40 o 
   3   8  11      288.59      255.96     11.95 o 
   4   8  11      217.47      226.60     10.73 o 
   5   8  11        1.07       -0.55      2.96 o 
   6   8  11        8.65       11.04      3.05 o 
   7   8  11      115.59      129.92      6.38 o 
   8   8  11       36.89       35.87      5.57 o 
   9   8  11        9.06       10.78      2.84 o 
  10   8  11       17.47       13.63      3.70 o 
  11   8  11        1.25        3.57      2.76 o 
 -11   9  11        5.90        3.35      2.61 o 
 -10   9  11       15.40       18.68      3.80 o 
  -9   9  11        2.55        4.46      2.96 o 
  -8   9  11       39.16       43.70      3.83 o 
  -7   9  11       17.40       12.71      2.89 o 
  -6   9  11      128.71      129.13      4.99 o 
  -5   9  11      225.41      274.78     12.73 o 
  -4   9  11       11.69       15.55      2.71 o 
  -3   9  11      180.74      167.81      4.63 o 
  -2   9  11      484.67      461.52     12.39 o 
  -1   9  11      185.34      191.34      5.22 o 
   0   9  11      153.16      202.01      4.26 o 
   1   9  11      186.69      185.85      5.36 o 
   2   9  11      488.98      465.85     10.69 o 
   3   9  11      183.97      162.26      5.85 o 
   4   9  11       11.89       16.47      2.86 o 
   5   9  11      225.74      261.31     12.50 o 
   6   9  11      128.72      118.56      4.67 o 
   7   9  11       17.29       16.65      2.61 o 
   8   9  11       39.24       43.03      5.44 o 
   9   9  11        2.35       -2.86      2.86 o 
  10   9  11       15.51       15.97      2.57 o 
  11   9  11        6.03       -0.72      2.79 o 
 -10  10  11        0.81        1.67      2.42 o 
  -9  10  11        1.79        1.22      2.60 o 
  -8  10  11       16.54       12.88      2.77 o 
  -7  10  11       35.42       29.38      3.77 o 
  -6  10  11       13.51       16.05      3.59 o 
  -5  10  11        3.18        5.80      2.69 o 
  -4  10  11       81.73       90.18      4.42 o 
  -3  10  11       61.78       58.69      2.67 o 
  -2  10  11      280.39      274.25      6.22 o 
  -1  10  11     1104.29     1274.04     31.15 o 
   0  10  11       53.32       51.79      2.98 o 
   1  10  11     1100.50     1263.81     33.79 o 
   2  10  11      279.78      274.91     10.15 o 
   3  10  11       60.00       55.72      3.57 o 
   4  10  11       82.27       91.40     12.07 o 
   5  10  11        3.18        5.12      2.50 o 
   6  10  11       13.88        8.72      2.93 o 
   7  10  11       35.22       31.12      3.03 o 
   8  10  11       16.41       16.03      3.12 o 
   9  10  11        1.76        6.10      2.88 o 
  10  10  11        0.90       -2.77      2.77 o 
 -10  11  11       10.19        6.03      2.59 o 
  -9  11  11       17.04       15.81      2.87 o 
  -8  11  11        5.02        6.03      2.56 o 
  -7  11  11        7.80       10.29      2.95 o 
  -6  11  11        2.06        7.14      2.49 o 
  -5  11  11       14.05       11.00      2.60 o 
  -4  11  11       12.69       14.30      2.36 o 
  -3  11  11      105.79      110.13      4.88 o 
  -2  11  11       23.28       17.81      2.37 o 
  -1  11  11       44.13       52.14      2.52 o 
   0  11  11      106.43       70.57      3.03 o 
   1  11  11       43.07       56.11      2.75 o 
   2  11  11       22.21       18.29      2.57 o 
   3  11  11      105.16       98.34      4.59 o 
   4  11  11       13.17       19.84      2.71 o 
   5  11  11       14.45       10.80      2.68 o 
   6  11  11        2.10        1.53      2.51 o 
   7  11  11        7.89        6.47      2.80 o 
   8  11  11        5.05        5.04      2.99 o 
   9  11  11       17.23       15.02      5.98 o 
  10  11  11       10.20        4.26      3.00 o 
  -9  12  11        0.00       -1.52      2.35 o 
  -8  12  11        2.19        4.03      2.40 o 
  -7  12  11        3.75        3.67      2.58 o 
  -6  12  11       27.03       25.04      2.38 o 
  -5  12  11        3.84        2.46      2.41 o 
  -4  12  11        9.79        6.98      2.51 o 
  -3  12  11       32.95       30.62      2.55 o 
  -2  12  11       45.95       42.34      2.63 o 
  -1  12  11       22.74       33.24      2.63 o 
   0  12  11        9.72       10.57      2.37 o 
   1  12  11       21.61       28.98      2.66 o 
   2  12  11       45.47       42.72      2.45 o 
   3  12  11       34.16       37.52      2.99 o 
   4  12  11       10.14        8.45      2.87 o 
   5  12  11        3.61        0.21      2.86 o 
   6  12  11       27.04       29.92      2.96 o 
   7  12  11        3.83        3.95      2.47 o 
   8  12  11        2.19       -1.32      2.43 o 
   9  12  11        0.01        4.14      2.60 o 
  -8  13  11        8.14        3.35      2.46 o 
  -7  13  11        0.85        2.24      2.55 o 
  -6  13  11        3.28        4.48      2.53 o 
  -5  13  11        3.03        0.22      2.33 o 
  -4  13  11        7.75        6.24      2.93 o 
  -3  13  11       11.40        9.97      2.29 o 
  -2  13  11        9.72        4.50      2.67 o 
  -1  13  11       32.38       26.24      2.54 o 
   0  13  11       15.04        2.08      2.72 o 
   1  13  11       32.12       31.53      2.58 o 
   2  13  11        9.85        0.59      2.54 o 
   3  13  11       11.82        8.69      2.60 o 
   4  13  11        7.73        8.89      3.43 o 
   5  13  11        3.07        3.31      2.97 o 
   6  13  11        3.18        6.63      2.69 o 
   7  13  11        0.74        2.56      2.78 o 
   8  13  11        8.13        6.27      2.79 o 
  -7  14  11        6.76        6.72      2.35 o 
  -6  14  11        2.89       -1.58      2.48 o 
  -5  14  11       31.58       42.97      4.14 o 
  -4  14  11        0.67        0.69      2.47 o 
  -3  14  11        4.35        4.54      2.34 o 
  -2  14  11        0.21        1.54      2.51 o 
  -1  14  11        3.33        3.76      2.56 o 
   0  14  11       11.26       14.23      2.40 o 
   1  14  11        3.14        5.88      2.48 o 
   2  14  11        0.22        3.42      2.45 o 
   3  14  11        4.11        4.44      2.77 o 
   4  14  11        0.66       -2.47      2.47 o 
   5  14  11       31.99       37.57      5.91 o 
   6  14  11        2.89        1.94      2.98 o 
   7  14  11        6.81        5.18      2.94 o 
  -6  15  11       10.20        5.57      2.41 o 
  -5  15  11        2.95        5.10      2.26 o 
  -4  15  11        4.58        2.83      2.38 o 
  -3  15  11        9.91       11.73      2.42 o 
  -2  15  11        3.23        0.07      2.37 o 
  -1  15  11        1.28       -0.63      2.54 o 
   0  15  11        1.32        4.38      2.60 o 
   1  15  11        1.21        3.55      2.67 o 
   2  15  11        3.33        1.66      2.45 o 
   3  15  11       10.25       15.05      3.18 o 
   4  15  11        4.48       -2.70      2.82 o 
   5  15  11        3.01        7.65      2.64 o 
   6  15  11       10.20        5.95      2.53 o 
  -4  16  11       13.72        5.21      2.64 o 
  -3  16  11        0.01        1.47      2.37 o 
  -2  16  11        0.34        0.95      2.39 o 
  -1  16  11        0.82       -0.37      2.40 o 
   0  16  11        2.73        2.34      2.60 o 
   1  16  11        0.73        0.08      2.48 o 
   2  16  11        0.33       -1.37      2.59 o 
   3  16  11        0.03       -1.00      2.60 o 
   4  16  11       13.82       10.07      2.79 o 
   0  17  11        3.51       -2.61      6.94 o 
   0   0  12     2520.16     2635.50     87.09 o 
   1   0  12       45.51       39.46      3.16 o 
   2   0  12      138.32      141.96      3.49 o 
   3   0  12      776.82      800.94     23.51 o 
   4   0  12       51.32       41.82      3.08 o 
   5   0  12       95.66      109.18      4.24 o 
   6   0  12      186.40      191.82      4.89 o 
   7   0  12        1.26        3.16      3.11 o 
   8   0  12        7.85        2.07      2.63 o 
   9   0  12        8.22        3.08      3.17 o 
  10   0  12        5.03        4.05      2.49 o 
  11   0  12        1.65        2.55      2.58 o 
  12   0  12        2.80        2.91      2.70 o 
 -12   1  12        4.10        0.58      3.25 o 
 -11   1  12        4.79        2.48      2.70 o 
 -10   1  12        4.07        4.17      2.82 o 
  -9   1  12        7.24        3.95      2.42 o 
  -8   1  12       11.95       15.44      2.71 o 
  -7   1  12      149.36      167.62      4.63 o 
  -6   1  12      322.94      310.07      6.18 o 
  -5   1  12      149.07      165.75      6.31 o 
  -4   1  12      182.63      196.27      9.27 o 
  -3   1  12      282.36      304.98     10.57 o 
  -2   1  12       45.63       55.90      3.32 o 
  -1   1  12      114.89      114.51      3.18 o 
   0   1  12        2.83        4.58      3.41 o 
   1   1  12      113.68      116.85      3.48 o 
   2   1  12       46.65       53.89      3.09 o 
   3   1  12      281.74      302.20      9.21 o 
   4   1  12      179.11      192.72      9.60 o 
   5   1  12      153.42      163.63      7.15 o 
   6   1  12      324.03      302.11      7.91 o 
   7   1  12      147.43      165.28      3.48 o 
   8   1  12       12.06       15.50      2.75 o 
   9   1  12        7.65        4.84      2.59 o 
  10   1  12        4.14        5.89      2.69 o 
  11   1  12        5.01        5.02      2.77 o 
  12   1  12        4.12        1.96      2.71 o 
 -12   2  12        2.70       -0.30      2.56 o 
 -11   2  12        8.96       11.88      2.51 o 
 -10   2  12        6.72        7.17      2.55 o 
  -9   2  12       39.53       33.81      2.64 o 
  -8   2  12       11.55        8.44      2.69 o 
  -7   2  12       30.40       26.35      2.90 o 
  -6   2  12       66.20       77.92      3.36 o 
  -5   2  12       91.67       96.40      2.78 o 
  -4   2  12       14.46       12.10      2.75 o 
  -3   2  12       41.05       43.41      3.33 o 
  -2   2  12      311.31      313.14      3.71 o 
  -1   2  12      188.44      214.69      3.35 o 
   0   2  12      149.08      168.15      3.51 o 
   1   2  12      187.25      207.93      4.74 o 
   2   2  12      315.00      315.54      7.74 o 
   3   2  12       38.33       48.76      3.15 o 
   4   2  12       14.36       10.67      2.85 o 
   5   2  12       93.16       95.79      5.60 o 
   6   2  12       66.62       85.51      3.24 o 
   7   2  12       30.59       26.10      2.76 o 
   8   2  12       11.90       10.75      2.57 o 
   9   2  12       39.22       42.06      3.72 o 
  10   2  12        7.08        7.71      2.99 o 
  11   2  12        8.92       10.71      3.10 o 
  12   2  12        2.59        3.80      2.72 o 
 -12   3  12       12.29       10.18      2.62 o 
 -11   3  12       15.38        8.62      2.32 o 
 -10   3  12       15.84       13.43      2.79 o 
  -9   3  12        5.25        8.02      3.21 o 
  -8   3  12       47.14       45.99      3.41 o 
  -7   3  12      153.43      161.17      3.21 o 
  -6   3  12       68.05       67.57      2.87 o 
  -5   3  12      282.92      297.95      9.32 o 
  -4   3  12      583.26      585.05     24.99 o 
  -3   3  12      109.71      107.99      3.15 o 
  -2   3  12       27.36       20.94      2.95 o 
  -1   3  12      776.69      802.31     14.79 o 
   0   3  12      104.05      124.47      3.05 o 
   1   3  12      776.12      789.55     11.46 o 
   2   3  12       28.39       23.27      3.37 o 
   3   3  12      110.56      105.65      6.12 o 
   4   3  12      580.92      573.35     32.13 o 
   5   3  12      280.61      275.26     12.05 o 
   6   3  12       68.90       67.74      3.02 o 
   7   3  12      154.47      161.52      6.72 o 
   8   3  12       46.34       49.68      3.21 o 
   9   3  12        4.86        4.47      2.55 o 
  10   3  12       15.77       10.01      2.60 o 
  11   3  12       14.86       15.11      2.67 o 
  12   3  12       12.38        7.39      3.46 o 
 -12   4  12        4.33        4.82      2.18 o 
 -11   4  12       26.17       24.12      2.57 o 
 -10   4  12       30.21       28.63      2.61 o 
  -9   4  12       10.61        8.25      2.93 o 
  -8   4  12       43.21       50.40      2.79 o 
  -7   4  12      247.81      230.74      8.80 o 
  -6   4  12       23.27       18.42      2.92 o 
  -5   4  12       10.39       11.24      3.29 o 
  -4   4  12      170.35      175.71      5.88 o 
  -3   4  12       82.05       81.06      3.00 o 
  -2   4  12      324.71      362.39      5.51 o 
  -1   4  12       63.73       66.76      3.30 o 
   0   4  12       70.57       69.53      3.51 o 
   1   4  12       60.01       64.73      3.37 o 
   2   4  12      326.24      365.69      8.82 o 
   3   4  12       82.57       81.61      4.53 o 
   4   4  12      170.99      173.25     11.49 o 
   5   4  12       11.43       12.43      3.09 o 
   6   4  12       22.86       12.48      2.99 o 
   7   4  12      247.50      241.83      8.83 o 
   8   4  12       42.87       47.65      2.38 o 
   9   4  12       10.57        5.06      3.07 o 
  10   4  12       30.83       24.01      6.05 o 
  11   4  12       26.21       22.30      2.81 o 
  12   4  12        4.38       -0.25      3.04 o 
 -12   5  12        5.22        1.88      2.58 o 
 -11   5  12        2.13        3.41      2.52 o 
 -10   5  12       13.51       14.61      2.55 o 
  -9   5  12        6.11        7.60      2.64 o 
  -8   5  12        5.83        1.00      2.87 o 
  -7   5  12        5.15        6.51      2.84 o 
  -6   5  12       39.97       39.21      3.11 o 
  -5   5  12      220.53      230.00      4.59 o 
  -4   5  12       20.05       10.46      3.54 o 
  -3   5  12      121.99      125.25      3.36 o 
  -2   5  12      127.28      140.38      3.13 o 
  -1   5  12       54.13       46.90      3.21 o 
   0   5  12        8.51        8.12      3.20 o 
   1   5  12       53.24       44.96      3.28 o 
   2   5  12      125.25      135.28      3.42 o 
   3   5  12      121.51      118.20      5.19 o 
   4   5  12       19.13       11.88      2.80 o 
   5   5  12      223.02      209.23      5.35 o 
   6   5  12       39.24       34.52      2.59 o 
   7   5  12        5.09        3.64      2.49 o 
   8   5  12        5.51        5.76      2.98 o 
   9   5  12        6.47        7.78      2.93 o 
  10   5  12       13.71       10.73      2.69 o 
  11   5  12        1.91        4.03      3.23 o 
  12   5  12        5.21        3.91      2.75 o 
 -12   6  12        2.84       -2.07      5.43 o 
 -11   6  12       22.39       20.00      4.66 o 
 -10   6  12       18.98       16.24      2.61 o 
  -9   6  12       16.10       17.55      2.61 o 
  -8   6  12        4.43        3.39      3.09 o 
  -7   6  12        6.45        3.59      2.62 o 
  -6   6  12       91.42       98.51      3.26 o 
  -5   6  12       16.55       10.98      3.03 o 
  -4   6  12      108.86       99.52      3.41 o 
  -3   6  12      225.64      212.67      4.19 o 
  -2   6  12       42.57       52.29      3.32 o 
  -1   6  12      143.15      145.50      5.03 o 
   0   6  12       85.49      112.94      3.38 o 
   1   6  12      147.93      145.98      3.23 o 
   2   6  12       43.71       51.24      2.93 o 
   3   6  12      230.14      209.12      7.38 o 
   4   6  12      108.76       97.75      3.74 o 
   5   6  12       17.33       15.55      2.83 o 
   6   6  12       92.30       97.89      4.76 o 
   7   6  12        6.84        5.51      2.53 o 
   8   6  12        4.26        5.63      2.59 o 
   9   6  12       15.82       14.95      2.49 o 
  10   6  12       18.87       16.40      2.79 o 
  11   6  12       22.49       19.87      3.43 o 
  12   6  12        2.86        3.58      5.74 o 
 -11   7  12       26.96       28.51      2.99 o 
 -10   7  12        5.35        1.91      2.70 o 
  -9   7  12       42.07       44.23      3.76 o 
  -8   7  12      106.65      116.98      8.45 o 
  -7   7  12       22.93       27.21      2.51 o 
  -6   7  12        1.33       -2.88      2.93 o 
  -5   7  12       39.15       35.06      2.76 o 
  -4   7  12        7.37        7.21      2.84 o 
  -3   7  12      209.40      207.71      5.03 o 
  -2   7  12       84.87       82.26      3.06 o 
  -1   7  12       20.28       26.12      3.25 o 
   0   7  12      293.27      355.31      7.37 o 
   1   7  12       20.90       31.24      2.73 o 
   2   7  12       83.82       81.14      3.24 o 
   3   7  12      210.57      212.67      9.46 o 
   4   7  12        7.07        9.67      2.91 o 
   5   7  12       39.86       45.11      3.28 o 
   6   7  12        1.50        1.07      2.63 o 
   7   7  12       22.67       23.82      3.40 o 
   8   7  12      106.98      108.38      9.83 o 
   9   7  12       43.09       40.68      6.69 o 
  10   7  12        5.32        2.56      2.93 o 
  11   7  12       26.52       26.04      2.63 o 
 -11   8  12        8.87        8.07      2.52 o 
 -10   8  12        0.72       -1.26      2.56 o 
  -9   8  12       20.10       25.90      5.09 o 
  -8   8  12        2.85        2.52      2.58 o 
  -7   8  12       19.30       19.01      2.98 o 
  -6   8  12       30.75       43.21      3.13 o 
  -5   8  12      161.04      162.41      4.15 o 
  -4   8  12       47.99       43.12      3.34 o 
  -3   8  12       42.24       37.59      2.68 o 
  -2   8  12       77.59       78.52      2.79 o 
  -1   8  12      521.57      526.00     12.26 o 
   0   8  12        0.33       -1.49      3.15 o 
   1   8  12      513.43      514.99     13.34 o 
   2   8  12       77.43       76.63      2.91 o 
   3   8  12       42.44       39.74      2.77 o 
   4   8  12       47.61       38.95      3.09 o 
   5   8  12      159.45      153.81      6.65 o 
   6   8  12       31.27       43.82      3.75 o 
   7   8  12       18.72       14.05      2.79 o 
   8   8  12        2.68        3.30      2.67 o 
   9   8  12       20.35       16.84      7.03 o 
  10   8  12        0.80       -1.28      2.47 o 
  11   8  12        8.94        6.71      2.65 o 
 -10   9  12        2.44        3.32      2.67 o 
  -9   9  12        7.11        4.58      2.66 o 
  -8   9  12       56.92       62.06      5.65 o 
  -7   9  12       68.01       71.12      3.34 o 
  -6   9  12        1.96        2.55      2.73 o 
  -5   9  12        2.90        7.95      2.71 o 
  -4   9  12       51.75       50.84      3.51 o 
  -3   9  12      164.73      185.03      7.41 o 
  -2   9  12       55.28       55.71      2.88 o 
  -1   9  12      323.38      332.00      5.53 o 
   0   9  12      140.71      132.72      3.32 o 
   1   9  12      324.34      328.18      6.21 o 
   2   9  12       53.99       61.27      2.61 o 
   3   9  12      167.07      185.87      9.29 o 
   4   9  12       50.77       52.00      3.02 o 
   5   9  12        3.21        2.45      2.74 o 
   6   9  12        1.88        2.01      2.93 o 
   7   9  12       67.08       66.91      4.76 o 
   8   9  12       56.75       60.49      8.28 o 
   9   9  12        7.44        2.47      2.80 o 
  10   9  12        2.46        2.18      2.63 o 
 -10  10  12        0.11        0.63      2.82 o 
  -9  10  12       11.11        5.70      2.51 o 
  -8  10  12       10.17       12.70      2.77 o 
  -7  10  12       13.02       17.80      2.56 o 
  -6  10  12       22.82       24.22      3.14 o 
  -5  10  12       12.83       10.73      2.47 o 
  -4  10  12       25.75       30.69      2.54 o 
  -3  10  12      152.02      147.04      6.66 o 
  -2  10  12       45.02       52.05      2.77 o 
  -1  10  12      258.67      233.90     10.58 o 
   0  10  12        8.94        0.83      2.80 o 
   1  10  12      259.48      232.27      4.95 o 
   2  10  12       45.23       50.57      2.91 o 
   3  10  12      150.30      141.34      5.95 o 
   4  10  12       25.71       29.36      4.45 o 
   5  10  12       13.42        8.83      2.39 o 
   6  10  12       22.41       20.90      2.71 o 
   7  10  12       12.72       14.10      2.81 o 
   8  10  12       10.36        6.98      3.81 o 
   9  10  12       11.24        9.66      3.07 o 
  10  10  12        0.12       -0.22      2.95 o 
  -9  11  12        1.56        0.59      2.49 o 
  -8  11  12        1.83        1.14      2.57 o 
  -7  11  12        6.80       10.78      2.67 o 
  -6  11  12        1.61        5.02      2.74 o 
  -5  11  12       18.39       16.94      2.55 o 
  -4  11  12       84.28       85.68      4.79 o 
  -3  11  12      140.88      141.17      5.21 o 
  -2  11  12       54.82       70.22      2.47 o 
  -1  11  12       75.61       83.98      6.39 o 
   0  11  12       26.89       57.38      2.50 o 
   1  11  12       76.29       86.84      3.21 o 
   2  11  12       55.88       66.62      4.52 o 
   3  11  12      140.08      134.42      5.27 o 
   4  11  12       83.12       86.67      2.81 o 
   5  11  12       18.40       15.92      2.73 o 
   6  11  12        1.73        3.91      2.65 o 
   7  11  12        7.07        9.21      2.67 o 
   8  11  12        1.90       -0.77      2.66 o 
   9  11  12        1.43        0.95      2.59 o 
  -8  12  12        1.18        1.44      2.42 o 
  -7  12  12        9.32        5.85      2.82 o 
  -6  12  12        0.37       -0.21      2.69 o 
  -5  12  12       15.28       12.56      2.37 o 
  -4  12  12       57.26       49.08      3.84 o 
  -3  12  12        4.99        6.39      2.32 o 
  -2  12  12        1.16       -0.18      2.73 o 
  -1  12  12       22.23       18.53      3.85 o 
   0  12  12        1.52        1.78      2.43 o 
   1  12  12       22.69       22.33      2.62 o 
   2  12  12        1.11       -2.63      2.63 o 
   3  12  12        4.85        7.03      2.78 o 
   4  12  12       56.59       44.56      2.96 o 
   5  12  12       15.60       12.31      2.94 o 
   6  12  12        0.40       -0.75      2.66 o 
   7  12  12        9.51       12.22      3.68 o 
   8  12  12        1.27        1.49      2.55 o 
  -7  13  12        3.72        1.40      2.67 o 
  -6  13  12       14.46       11.66      2.47 o 
  -5  13  12       18.32       11.20      2.41 o 
  -4  13  12       13.85       19.06      2.21 o 
  -3  13  12        0.70        1.83      2.53 o 
  -2  13  12        7.04        5.09      2.55 o 
  -1  13  12       39.15       44.01      3.66 o 
   0  13  12       19.31       12.06      2.59 o 
   1  13  12       38.81       45.57      2.55 o 
   2  13  12        6.81        7.51      2.59 o 
   3  13  12        0.62       -1.31      2.42 o 
   4  13  12       13.49       14.28      2.83 o 
   5  13  12       18.04       12.34      2.98 o 
   6  13  12       14.41       20.27      3.00 o 
   7  13  12        3.63        3.04      2.82 o 
  -6  14  12       17.60       12.70      2.87 o 
  -5  14  12        0.22       -0.21      2.38 o 
  -4  14  12        8.73        7.54      2.55 o 
  -3  14  12        4.00        2.11      2.38 o 
  -2  14  12        0.58        1.85      2.37 o 
  -1  14  12       16.27       11.21      2.52 o 
   0  14  12        8.48        8.16      2.33 o 
   1  14  12       16.08       15.65      2.38 o 
   2  14  12        0.57        0.64      2.24 o 
   3  14  12        4.07        3.70      2.52 o 
   4  14  12        8.94        4.81      2.72 o 
   5  14  12        0.24       -2.22      2.59 o 
   6  14  12       17.59       23.89      3.56 o 
  -5  15  12        3.80        5.70      2.36 o 
  -4  15  12        0.48        1.30      2.52 o 
  -3  15  12        0.83       -2.26      2.26 o 
  -2  15  12        2.67        3.87      2.30 o 
  -1  15  12        8.14        6.09      2.58 o 
   0  15  12       15.33       19.71      2.64 o 
   1  15  12        8.18       10.21      2.79 o 
   2  15  12        2.67        5.52      2.36 o 
   3  15  12        0.88       -2.55      2.69 o 
   4  15  12        0.42        1.46      2.71 o 
   5  15  12        3.89        8.73      2.81 o 
  -3  16  12        3.20        0.58      4.98 o 
  -2  16  12        1.73        2.22      2.46 o 
  -1  16  12        1.16       -1.02      2.26 o 
   0  16  12        2.67        4.96      2.52 o 
   1  16  12        1.10        0.60      2.51 o 
   2  16  12        1.68        2.03      2.55 o 
   3  16  12        3.08       -3.92      3.92 o 
   1   0  13        0.82        0.66      2.98 o 
   2   0  13       69.13       61.94      3.14 o 
   3   0  13       77.94       89.74      5.28 o 
   4   0  13       17.35       11.79      2.91 o 
   5   0  13        2.13        3.03      2.85 o 
   6   0  13       23.63       38.76      2.71 o 
   7   0  13      243.22      228.63      6.62 o 
   8   0  13        1.55        3.63      2.67 o 
   9   0  13      201.49      207.90      3.03 o 
  10   0  13        0.94       -0.76      2.82 o 
  11   0  13        1.43        2.78      2.77 o 
  12   0  13        0.05       -2.66      2.66 o 
 -12   1  13       11.60        3.23      2.74 o 
 -11   1  13        9.69        9.20      2.97 o 
 -10   1  13        8.88        5.79      2.39 o 
  -9   1  13       14.72       14.79      2.55 o 
  -8   1  13       15.53       12.51      2.88 o 
  -7   1  13        7.10        5.52      2.71 o 
  -6   1  13      176.68      163.26     16.01 o 
  -5   1  13       75.24       80.13      3.00 o 
  -4   1  13      326.45      317.63     17.42 o 
  -3   1  13      116.17      129.30      4.43 o 
  -2   1  13      346.02      363.11      6.01 o 
  -1   1  13       16.65       21.77      3.26 o 
   0   1  13        7.15        5.78      3.10 o 
   1   1  13       16.04       20.40      3.02 o 
   2   1  13      350.33      366.59      8.63 o 
   3   1  13      117.64      129.13      4.68 o 
   4   1  13      323.32      319.26     17.92 o 
   5   1  13       73.51       77.72      4.26 o 
   6   1  13      175.51      172.64      6.48 o 
   7   1  13        6.98        5.59      2.66 o 
   8   1  13       16.09       18.24      2.85 o 
   9   1  13       14.58       11.93      2.82 o 
  10   1  13        8.69        5.65      2.68 o 
  11   1  13        9.46        5.82      2.44 o 
  12   1  13       11.53        8.72      2.73 o 
 -12   2  13        6.75        6.51      2.88 o 
 -11   2  13       10.35       11.80      2.71 o 
 -10   2  13        3.01        2.16      2.94 o 
  -9   2  13      125.22      119.69      2.96 o 
  -8   2  13       16.26       15.13      2.55 o 
  -7   2  13      151.63      148.75      6.05 o 
  -6   2  13       85.17       88.72      4.24 o 
  -5   2  13        8.69        1.73      2.85 o 
  -4   2  13      346.35      370.71     13.93 o 
  -3   2  13       52.77       49.50      2.94 o 
  -2   2  13       30.52       34.45      3.18 o 
  -1   2  13      216.91      220.72      3.95 o 
   0   2  13      326.81      328.04      5.40 o 
   1   2  13      218.41      226.69      3.30 o 
   2   2  13       30.58       26.78      3.25 o 
   3   2  13       51.18       50.54      2.95 o 
   4   2  13      344.95      352.54     20.49 o 
   5   2  13        9.44        6.42      3.14 o 
   6   2  13       85.77       96.43      5.94 o 
   7   2  13      148.08      140.69      5.74 o 
   8   2  13       15.87       13.35      2.45 o 
   9   2  13      126.95      116.32      3.66 o 
  10   2  13        2.85        2.85      2.81 o 
  11   2  13        9.98        8.38      2.84 o 
  12   2  13        6.86        1.91      3.34 o 
 -12   3  13        6.83        3.47      2.53 o 
 -11   3  13        2.27        0.32      2.41 o 
 -10   3  13        9.62        7.12      2.55 o 
  -9   3  13        8.83        7.89      2.87 o 
  -8   3  13       15.67       14.90      2.93 o 
  -7   3  13       80.48       78.59      3.46 o 
  -6   3  13       24.46       19.63      2.71 o 
  -5   3  13      185.69      186.43      5.67 o 
  -4   3  13      215.51      215.54      6.93 o 
  -3   3  13       49.73       55.90      3.08 o 
  -2   3  13       79.17      109.56      4.03 o 
  -1   3  13       31.14       43.23      2.96 o 
   0   3  13        3.34        2.38      3.08 o 
   1   3  13       28.81       41.67      3.02 o 
   2   3  13       78.92      105.79      3.23 o 
   3   3  13       50.89       57.34      3.34 o 
   4   3  13      216.25      212.94     14.49 o 
   5   3  13      184.33      173.80      9.85 o 
   6   3  13       24.45       21.58      2.96 o 
   7   3  13       80.17       79.59      2.96 o 
   8   3  13       15.88       11.30      2.44 o 
   9   3  13        8.73        7.10      2.59 o 
  10   3  13        9.46       11.52      3.52 o 
  11   3  13        2.35        3.62      2.99 o 
  12   3  13        6.87        6.78      5.02 o 
 -12   4  13        3.63       -0.28      2.87 o 
 -11   4  13        0.64        3.45      2.38 o 
 -10   4  13       17.43       21.42      2.69 o 
  -9   4  13       30.30       23.57      3.71 o 
  -8   4  13        8.20        9.31      2.51 o 
  -7   4  13       19.92       17.74      2.97 o 
  -6   4  13       20.94       15.53      2.80 o 
  -5   4  13      212.50      205.82      6.90 o 
  -4   4  13       28.03       22.42      2.92 o 
  -3   4  13       71.65       88.11      2.96 o 
  -2   4  13       34.70       42.06      2.71 o 
  -1   4  13      302.75      358.39      5.79 o 
   0   4  13       46.32       42.54      3.34 o 
   1   4  13      303.12      351.43      3.85 o 
   2   4  13       33.68       39.94      3.48 o 
   3   4  13       73.41       89.50      4.14 o 
   4   4  13       28.36       26.40      2.93 o 
   5   4  13      208.36      193.54      9.91 o 
   6   4  13       20.80       14.80      2.70 o 
   7   4  13       19.41       20.00      3.16 o 
   8   4  13        7.97        2.79      2.47 o 
   9   4  13       29.71       25.87      4.22 o 
  10   4  13       17.47       16.27      2.67 o 
  11   4  13        0.58       -3.92      4.30 o 
  12   4  13        3.75        4.81      7.55 o 
 -11   5  13        0.64        9.30      2.70 o 
 -10   5  13        0.88       -1.41      2.39 o 
  -9   5  13        0.35        2.57      3.07 o 
  -8   5  13       15.57       17.45      2.89 o 
  -7   5  13        1.12        2.62      3.12 o 
  -6   5  13       48.01       50.82      4.05 o 
  -5   5  13        3.93        5.06      2.94 o 
  -4   5  13       75.67       84.89      3.95 o 
  -3   5  13       83.55       74.42      3.21 o 
  -2   5  13       37.04       37.74      3.25 o 
  -1   5  13      180.09      172.36      4.06 o 
   0   5  13      239.98      224.75      4.11 o 
   1   5  13      183.18      176.72      4.54 o 
   2   5  13       37.83       40.44      2.88 o 
   3   5  13       81.98       67.23      3.62 o 
   4   5  13       75.51       76.39      4.84 o 
   5   5  13        4.28        2.35      2.54 o 
   6   5  13       46.91       49.10      2.76 o 
   7   5  13        1.10        5.14      2.56 o 
   8   5  13       15.49       12.21      3.39 o 
   9   5  13        0.36        0.10      2.64 o 
  10   5  13        0.96        2.42      2.61 o 
  11   5  13        0.59       -1.38      3.40 o 
 -11   6  13        5.64        2.34      2.79 o 
 -10   6  13        4.99       -0.12      2.62 o 
  -9   6  13        1.21        2.57      2.66 o 
  -8   6  13       16.34       10.72      2.80 o 
  -7   6  13       85.94       87.55      6.43 o 
  -6   6  13      107.04      117.44      3.46 o 
  -5   6  13       73.95      100.82      6.24 o 
  -4   6  13       95.56       83.11      3.59 o 
  -3   6  13      149.07      161.47      3.60 o 
  -2   6  13      151.71      150.49      3.04 o 
  -1   6  13       10.73        5.51      3.08 o 
   0   6  13      329.35      400.54      7.65 o 
   1   6  13       11.01        6.13      2.87 o 
   2   6  13      154.07      155.77      4.27 o 
   3   6  13      146.95      147.16      5.37 o 
   4   6  13       95.07       81.21      4.90 o 
   5   6  13       73.93      100.67      5.11 o 
   6   6  13      107.26      117.84      4.48 o 
   7   6  13       84.24       77.79      4.89 o 
   8   6  13       16.27       11.97      3.07 o 
   9   6  13        1.07        1.24      2.84 o 
  10   6  13        4.81        3.83      2.73 o 
  11   6  13        5.83        9.80      2.76 o 
 -11   7  13        6.30        7.11      2.47 o 
 -10   7  13        5.56        5.54      2.58 o 
  -9   7  13       15.13       11.26      2.68 o 
  -8   7  13       35.51       40.25      2.65 o 
  -7   7  13        4.77        5.04      2.77 o 
  -6   7  13        3.50        1.43      2.63 o 
  -5   7  13       45.82       41.31      7.73 o 
  -4   7  13       67.33       73.48      3.40 o 
  -3   7  13      165.27      184.14      3.05 o 
  -2   7  13        8.81       11.48      2.99 o 
  -1   7  13      514.65      504.63     13.40 o 
   0   7  13      432.79      459.77     13.02 o 
   1   7  13      508.36      496.37     10.35 o 
   2   7  13        9.24        9.45      2.90 o 
   3   7  13      167.48      176.46      5.17 o 
   4   7  13       65.69       63.45      4.06 o 
   5   7  13       45.26       46.80      3.32 o 
   6   7  13        3.16        0.24      3.19 o 
   7   7  13        4.67        0.78      2.64 o 
   8   7  13       35.49       32.66      5.69 o 
   9   7  13       15.31        9.52      2.68 o 
  10   7  13        5.74        7.22      2.67 o 
  11   7  13        6.41        5.42      2.72 o 
 -10   8  13       23.99       26.15      2.80 o 
  -9   8  13        2.01        0.76      2.60 o 
  -8   8  13       28.11       35.91      6.07 o 
  -7   8  13       32.08       39.25      2.65 o 
  -6   8  13       12.59        9.11      2.92 o 
  -5   8  13      124.86      127.85      6.52 o 
  -4   8  13       13.98       12.29      2.51 o 
  -3   8  13      102.83      112.00      5.35 o 
  -2   8  13      185.41      213.03      5.13 o 
  -1   8  13        6.40        7.54      2.66 o 
   0   8  13       60.13       95.83      4.23 o 
   1   8  13        6.59        4.61      2.86 o 
   2   8  13      184.85      215.19     11.23 o 
   3   8  13      104.26      107.29      4.47 o 
   4   8  13       13.74       18.06      2.91 o 
   5   8  13      124.34      107.79      5.69 o 
   6   8  13       12.74        4.68      2.89 o 
   7   8  13       32.55       36.45      4.52 o 
   8   8  13       27.72       28.37      3.65 o 
   9   8  13        2.17        3.41      3.02 o 
  10   8  13       24.09       29.18      4.73 o 
 -10   9  13        2.50        5.24      2.69 o 
  -9   9  13        3.16        5.51      2.47 o 
  -8   9  13        8.08        6.83      2.84 o 
  -7   9  13        2.14        2.35      2.57 o 
  -6   9  13        6.64       -0.23      2.80 o 
  -5   9  13        4.83        5.66      3.04 o 
  -4   9  13       27.71       29.27      2.99 o 
  -3   9  13       35.52       32.45      2.56 o 
  -2   9  13       11.06       14.34      2.80 o 
  -1   9  13       76.85       92.22      2.57 o 
   0   9  13       67.26      100.27      4.16 o 
   1   9  13       78.64       91.50      3.04 o 
   2   9  13       10.78       13.54      2.65 o 
   3   9  13       36.00       32.01      2.64 o 
   4   9  13       27.06       33.12      2.88 o 
   5   9  13        4.88        6.94      2.75 o 
   6   9  13        7.05        0.99      2.88 o 
   7   9  13        2.16        0.37      2.67 o 
   8   9  13        7.75        4.29      2.95 o 
   9   9  13        3.21        4.41      2.69 o 
  10   9  13        2.56        1.67      2.78 o 
  -9  10  13       10.38        8.50      2.47 o 
  -8  10  13       13.00       18.79      3.92 o 
  -7  10  13        1.43       -2.59      2.59 o 
  -6  10  13       15.43       11.31      4.58 o 
  -5  10  13       11.75       13.90      2.61 o 
  -4  10  13       72.99       85.59      8.72 o 
  -3  10  13       30.48       31.84      2.58 o 
  -2  10  13       13.91       12.54      2.52 o 
  -1  10  13       12.12       18.72      2.38 o 
   0  10  13       16.41       23.32      2.40 o 
   1  10  13       11.92       24.40      2.43 o 
   2  10  13       13.26       11.40      2.45 o 
   3  10  13       30.53       25.10      3.37 o 
   4  10  13       73.72       92.19      6.32 o 
   5  10  13       11.32       14.80      2.74 o 
   6  10  13       15.71       20.39      2.90 o 
   7  10  13        1.53        1.73      4.06 o 
   8  10  13       13.04        8.49      2.81 o 
   9  10  13       10.56       14.52      2.98 o 
  -8  11  13        4.62        5.51      2.65 o 
  -7  11  13        2.45       -0.06      2.90 o 
  -6  11  13       12.14       12.45      2.62 o 
  -5  11  13       33.08       43.86      3.88 o 
  -4  11  13       14.49       14.46      2.64 o 
  -3  11  13       41.03       31.93      2.40 o 
  -2  11  13       94.61      112.92      5.23 o 
  -1  11  13       59.09       55.98      2.62 o 
   0  11  13       73.07       70.47      4.17 o 
   1  11  13       58.87       52.55      2.62 o 
   2  11  13       95.10      119.01      2.97 o 
   3  11  13       40.55       30.50      2.78 o 
   4  11  13       14.57       13.60      3.06 o 
   5  11  13       33.28       38.73      6.60 o 
   6  11  13       11.86       10.47      2.73 o 
   7  11  13        2.45       -1.79      3.30 o 
   8  11  13        4.82        0.72      2.89 o 
   9  11  13       10.44        1.29      6.30 o 
  -8  12  13        0.21        1.00      2.58 o 
  -7  12  13        2.37        1.03      2.69 o 
  -6  12  13       12.92       12.81      2.35 o 
  -5  12  13       14.44        6.94      2.47 o 
  -4  12  13       14.33       16.23      2.48 o 
  -3  12  13        7.68        9.47      2.56 o 
  -2  12  13       27.19       25.73      2.83 o 
  -1  12  13       86.76       90.43      5.63 o 
   0  12  13       58.89       55.83      2.47 o 
   1  12  13       86.41       89.46      3.30 o 
   2  12  13       28.02       27.27      2.92 o 
   3  12  13        7.86        2.55      2.77 o 
   4  12  13       14.72       23.48      4.75 o 
   5  12  13       14.79       17.45      2.65 o 
   6  12  13       13.15       10.37      2.61 o 
   7  12  13        2.40        2.71      2.57 o 
   8  12  13        0.19        2.02      2.41 o 
  -7  13  13        0.36        1.80      3.27 o 
  -6  13  13        7.74        5.75      2.53 o 
  -5  13  13        3.07        1.84      2.54 o 
  -4  13  13        8.25        8.34      2.37 o 
  -3  13  13        4.64        4.62      2.38 o 
  -2  13  13        9.16       14.39      2.62 o 
  -1  13  13        4.59        2.71      2.55 o 
   0  13  13       25.52       27.86      2.52 o 
   1  13  13        4.41        5.00      2.51 o 
   2  13  13        8.88        8.64      2.49 o 
   3  13  13        4.72        2.71      2.62 o 
   4  13  13        7.96        2.98      2.71 o 
   5  13  13        3.04        5.51      2.79 o 
   6  13  13        7.88        2.04      2.93 o 
   7  13  13        0.37       -1.77      2.98 o 
  -5  14  13        2.28        2.54      2.38 o 
  -4  14  13        9.90        5.67      2.42 o 
  -3  14  13        6.56        2.06      2.37 o 
  -2  14  13        8.12       11.77      2.58 o 
  -1  14  13        8.74        5.96      2.56 o 
   0  14  13        0.10       -0.65      2.41 o 
   1  14  13        8.90        7.90      2.93 o 
   2  14  13        8.34        7.85      2.55 o 
   3  14  13        6.53        8.36      2.69 o 
   4  14  13        9.72        6.68      3.54 o 
   5  14  13        2.31        1.95      2.64 o 
  -4  15  13        6.20        6.59      2.82 o 
  -3  15  13        0.22        0.68      2.49 o 
  -2  15  13        4.31        4.00      2.50 o 
  -1  15  13        2.46        3.34      2.33 o 
   0  15  13        3.55        1.04      2.30 o 
   1  15  13        2.51        3.03      2.51 o 
   2  15  13        4.45        7.23      2.69 o 
   3  15  13        0.23        1.93      2.69 o 
   4  15  13        6.34        1.47      3.58 o 
   0   0  14       49.77       51.85      4.44 o 
   1   0  14       27.63       30.30      3.04 o 
   2   0  14        0.07        1.85      3.12 o 
   3   0  14        8.36       10.92      2.82 o 
   4   0  14      251.81      288.28     16.36 o 
   5   0  14       31.60       21.46      2.52 o 
   6   0  14        3.83        3.32      2.70 o 
   7   0  14       25.38       15.58      2.44 o 
   8   0  14       17.41       18.65      2.61 o 
   9   0  14       60.05       74.38      3.18 o 
  10   0  14        3.62        0.75      2.62 o 
  11   0  14        0.10       -0.63      2.57 o 
  12   0  14        7.42       -5.51      6.22 o 
 -11   1  14        0.78        0.69      2.69 o 
 -10   1  14       12.38        8.11      2.59 o 
  -9   1  14       32.25       37.69      3.82 o 
  -8   1  14       65.07       56.82      9.66 o 
  -7   1  14        7.66       14.94      2.88 o 
  -6   1  14       34.93       31.99      2.83 o 
  -5   1  14       26.85       22.62      2.84 o 
  -4   1  14       13.94       15.97      2.97 o 
  -3   1  14      279.61      285.32      8.94 o 
  -2   1  14       26.44       41.83      2.93 o 
  -1   1  14      127.06      167.80      3.31 o 
   0   1  14        0.34        2.20      2.85 o 
   1   1  14      126.40      164.84      3.09 o 
   2   1  14       26.98       40.29      3.12 o 
   3   1  14      280.33      273.24      9.90 o 
   4   1  14       13.53       15.91      2.67 o 
   5   1  14       27.29       23.86      2.73 o 
   6   1  14       36.24       32.99      2.70 o 
   7   1  14        7.79       13.91      2.58 o 
   8   1  14       64.03       62.29      2.98 o 
   9   1  14       32.15       38.44      2.75 o 
  10   1  14       12.54       10.62      2.51 o 
  11   1  14        0.78        5.79      2.69 o 
 -11   2  14        5.05        0.73      2.88 o 
 -10   2  14        2.25        0.65      2.69 o 
  -9   2  14       18.70       18.71      2.66 o 
  -8   2  14       39.86       35.58      2.86 o 
  -7   2  14      161.93      156.25      6.04 o 
  -6   2  14      100.65       90.05      5.66 o 
  -5   2  14        4.92        9.31      2.68 o 
  -4   2  14       11.24       12.06      3.04 o 
  -3   2  14       35.57       43.52      2.77 o 
  -2   2  14      132.21      175.32      3.49 o 
  -1   2  14       12.19       14.68      2.86 o 
   0   2  14       82.00      116.88      3.20 o 
   1   2  14       11.82       12.38      3.17 o 
   2   2  14      134.46      171.43      5.54 o 
   3   2  14       35.84       45.91      3.15 o 
   4   2  14       11.40       16.87      2.82 o 
   5   2  14        4.98        5.25      2.71 o 
   6   2  14      102.55       92.41      6.70 o 
   7   2  14      160.77      157.14      2.94 o 
   8   2  14       39.56       37.34      2.79 o 
   9   2  14       18.72       19.64      2.90 o 
  10   2  14        2.23        5.64      2.43 o 
  11   2  14        5.18        3.80      2.55 o 
 -11   3  14        4.52        3.28      2.59 o 
 -10   3  14        4.89        7.09      2.71 o 
  -9   3  14        2.55        3.81      2.73 o 
  -8   3  14       15.69       18.78      2.69 o 
  -7   3  14        9.78        9.87      2.39 o 
  -6   3  14      171.24      210.78      7.76 o 
  -5   3  14      153.33      155.81      8.48 o 
  -4   3  14       35.44       27.63      2.96 o 
  -3   3  14      245.85      231.52      4.03 o 
  -2   3  14      425.70      409.48      4.81 o 
  -1   3  14      274.75      273.57      4.05 o 
   0   3  14       74.26       63.95      2.86 o 
   1   3  14      274.00      278.51      3.97 o 
   2   3  14      426.65      405.23     13.15 o 
   3   3  14      245.05      235.51     13.34 o 
   4   3  14       34.82       28.85      2.80 o 
   5   3  14      154.63      164.15     12.01 o 
   6   3  14      171.78      198.01     10.21 o 
   7   3  14        9.74        6.47      2.68 o 
   8   3  14       16.51       17.02      2.41 o 
   9   3  14        2.58        0.75      2.80 o 
  10   3  14        4.87        7.67      2.65 o 
  11   3  14        4.52        6.45      2.82 o 
 -11   4  14        1.04       -0.42      2.47 o 
 -10   4  14        8.57        5.42      2.62 o 
  -9   4  14        0.68        2.53      2.78 o 
  -8   4  14       14.71       11.61      2.87 o 
  -7   4  14       41.68       38.16      3.93 o 
  -6   4  14      116.90      107.18      3.87 o 
  -5   4  14       20.57       19.73      3.13 o 
  -4   4  14      211.90      196.42      7.70 o 
  -3   4  14       14.65       16.74      2.63 o 
  -2   4  14        4.48        7.79      2.78 o 
  -1   4  14      108.36      103.07      3.11 o 
   0   4  14      189.05      163.50      3.92 o 
   1   4  14      107.57      108.29      4.15 o 
   2   4  14        4.21        7.96      3.09 o 
   3   4  14       14.86       18.73      3.15 o 
   4   4  14      214.36      198.08     12.72 o 
   5   4  14       20.77       18.32      2.86 o 
   6   4  14      115.28      102.44      4.59 o 
   7   4  14       42.12       43.69      2.74 o 
   8   4  14       14.74       15.79      2.28 o 
   9   4  14        0.61        2.83      2.43 o 
  10   4  14        8.61        8.49      2.89 o 
  11   4  14        1.11        1.83      3.35 o 
 -11   5  14        4.56        0.12      2.86 o 
 -10   5  14       16.40       11.02      2.56 o 
  -9   5  14        6.58        7.28      2.88 o 
  -8   5  14        4.62        4.39      3.03 o 
  -7   5  14       12.35       10.43      3.02 o 
  -6   5  14        0.71        3.30      2.86 o 
  -5   5  14       59.52       60.13      3.28 o 
  -4   5  14      204.93      241.84      9.82 o 
  -3   5  14       65.53       72.07      2.92 o 
  -2   5  14      306.27      297.59      5.95 o 
  -1   5  14       71.98       94.59      3.25 o 
   0   5  14       36.90       53.35      2.86 o 
   1   5  14       70.68       87.69      2.92 o 
   2   5  14      304.74      289.29      7.04 o 
   3   5  14       66.27       69.70      3.27 o 
   4   5  14      205.42      227.19     12.29 o 
   5   5  14       59.81       55.20      5.33 o 
   6   5  14        0.87        0.97      2.40 o 
   7   5  14       12.49       12.15      2.33 o 
   8   5  14        4.65        6.25      2.66 o 
   9   5  14        6.62        4.84      2.50 o 
  10   5  14       16.85        5.40      3.22 o 
  11   5  14        4.56        4.32      3.05 o 
 -11   6  14       11.63        8.98      6.33 o 
 -10   6  14        4.67        3.59      2.42 o 
  -9   6  14        0.30        0.66      2.59 o 
  -8   6  14        2.52       -1.36      2.87 o 
  -7   6  14        5.08        2.63      2.89 o 
  -6   6  14       59.51       59.29      2.81 o 
  -5   6  14        3.32        4.92      3.35 o 
  -4   6  14      247.08      205.83      6.21 o 
  -3   6  14       16.94       20.91      3.01 o 
  -2   6  14      134.07      136.55      3.08 o 
  -1   6  14       19.61       22.53      3.07 o 
   0   6  14       69.68       79.80      2.88 o 
   1   6  14       19.80       22.92      2.94 o 
   2   6  14      136.56      138.86      3.58 o 
   3   6  14       16.98       19.28      2.84 o 
   4   6  14      244.35      196.55     10.84 o 
   5   6  14        3.21        1.96      2.26 o 
   6   6  14       60.61       50.22      5.84 o 
   7   6  14        5.03        0.75      2.68 o 
   8   6  14        2.44        1.33      2.53 o 
   9   6  14        0.35        1.88      2.72 o 
  10   6  14        4.64        0.92      2.78 o 
 -10   7  14        7.33        8.81      2.64 o 
  -9   7  14       13.46       10.51      2.53 o 
  -8   7  14        8.40        6.34      2.54 o 
  -7   7  14       27.16       29.93      3.65 o 
  -6   7  14        5.21        6.36      2.74 o 
  -5   7  14        9.66        9.36      2.96 o 
  -4   7  14       10.28        7.18      2.94 o 
  -3   7  14       54.54       49.10      2.89 o 
  -2   7  14      125.45      128.83      2.99 o 
  -1   7  14        9.33        7.39      2.71 o 
   0   7  14      145.50      126.92      3.07 o 
   1   7  14        8.90        7.12      2.82 o 
   2   7  14      125.32      131.78      3.52 o 
   3   7  14       54.65       46.91      3.33 o 
   4   7  14       10.43       10.23      2.44 o 
   5   7  14        9.45       10.27      2.97 o 
   6   7  14        5.54        4.54      2.70 o 
   7   7  14       27.46       24.42      3.29 o 
   8   7  14        8.47        1.22      2.85 o 
   9   7  14       13.38        6.44      3.44 o 
  10   7  14        7.05        2.64      3.07 o 
 -10   8  14        0.54        1.78      2.55 o 
  -9   8  14        2.50        4.66      2.67 o 
  -8   8  14        2.87        4.36      2.75 o 
  -7   8  14        6.85        5.36      2.56 o 
  -6   8  14        4.52        2.97      2.68 o 
  -5   8  14       18.28       10.96      2.71 o 
  -4   8  14       28.98       23.56      2.63 o 
  -3   8  14       15.03        1.38      2.98 o 
  -2   8  14       29.52       23.87      2.65 o 
  -1   8  14       57.17       77.39      3.05 o 
   0   8  14      279.97      233.72      3.76 o 
   1   8  14       57.53       81.76      6.69 o 
   2   8  14       28.55       20.37      2.95 o 
   3   8  14       14.93       -0.60      2.70 o 
   4   8  14       29.63       18.27      3.07 o 
   5   8  14       18.05       13.49      2.76 o 
   6   8  14        4.33        5.53      2.82 o 
   7   8  14        6.61        6.10      2.62 o 
   8   8  14        2.90       -0.50      2.70 o 
   9   8  14        2.52        2.33      2.48 o 
  10   8  14        0.56        3.89      2.76 o 
  -9   9  14       18.23       12.87      2.69 o 
  -8   9  14       13.95       12.74      3.63 o 
  -7   9  14       10.45       10.46      2.79 o 
  -6   9  14        8.12        8.94      2.55 o 
  -5   9  14        7.95       10.37      2.75 o 
  -4   9  14       44.43       56.92      3.72 o 
  -3   9  14       45.23       50.39      4.18 o 
  -2   9  14       54.43       49.50      2.40 o 
  -1   9  14       13.70       11.74      2.35 o 
   0   9  14      136.60      163.87      4.09 o 
   1   9  14       14.22       14.72      2.51 o 
   2   9  14       53.64       50.31      2.71 o 
   3   9  14       45.38       51.06      2.57 o 
   4   9  14       44.80       52.21      2.62 o 
   5   9  14        7.93        7.28      2.55 o 
   6   9  14        8.27        6.22      2.82 o 
   7   9  14       10.62        4.61      2.81 o 
   8   9  14       13.60       12.45      2.62 o 
   9   9  14       18.10       11.02      2.99 o 
  -9  10  14        7.36        0.59      4.00 o 
  -8  10  14        0.11        0.27      2.45 o 
  -7  10  14       12.31       12.44      2.62 o 
  -6  10  14        2.55        4.81      2.57 o 
  -5  10  14       14.43        7.56      2.79 o 
  -4  10  14        0.94        4.16      2.41 o 
  -3  10  14       10.44       17.50      2.84 o 
  -2  10  14       95.06      117.99      4.89 o 
  -1  10  14        7.17       10.72      2.51 o 
   0  10  14        0.04        3.36      2.56 o 
   1  10  14        7.20       11.01      2.51 o 
   2  10  14       95.49      113.87      4.71 o 
   3  10  14       10.43       16.60      2.74 o 
   4  10  14        0.85        0.44      2.74 o 
   5  10  14       14.29       11.22      3.11 o 
   6  10  14        2.67        6.47      2.62 o 
   7  10  14       11.96       10.77      2.63 o 
   8  10  14        0.11        3.97      2.66 o 
   9  10  14        7.57        0.95      4.04 o 
  -8  11  14        0.40        0.27      2.88 o 
  -7  11  14        5.25        5.86      2.61 o 
  -6  11  14        6.61        7.73      2.69 o 
  -5  11  14       11.04       13.80      2.69 o 
  -4  11  14       17.32       18.79      2.91 o 
  -3  11  14        4.82        8.62      2.46 o 
  -2  11  14       65.13       71.05      5.01 o 
  -1  11  14        2.05        0.78      2.66 o 
   0  11  14      296.73      336.06      8.51 o 
   1  11  14        2.01       -0.19      2.65 o 
   2  11  14       64.87       69.89      3.09 o 
   3  11  14        4.60        9.17      2.44 o 
   4  11  14       16.99       21.81      4.31 o 
   5  11  14       10.88        5.17      3.39 o 
   6  11  14        6.42        4.21      3.00 o 
   7  11  14        5.14        4.30      3.76 o 
   8  11  14        0.45        1.58      2.62 o 
  -7  12  14        8.57        7.27      2.42 o 
  -6  12  14        7.95        3.14      2.61 o 
  -5  12  14        6.42        5.48      2.42 o 
  -4  12  14       10.35        6.27      2.42 o 
  -3  12  14        1.14        4.82      2.64 o 
  -2  12  14       46.26       40.57      3.01 o 
  -1  12  14       27.16       42.98      4.30 o 
   0  12  14       12.93        5.45      2.51 o 
   1  12  14       27.25       41.28      2.69 o 
   2  12  14       46.59       46.74      2.90 o 
   3  12  14        1.08       -2.43      2.65 o 
   4  12  14       10.61       11.07      3.58 o 
   5  12  14        6.58        5.64      2.51 o 
   6  12  14        7.86        8.75      2.48 o 
   7  12  14        8.53        1.73      2.79 o 
  -6  13  14        1.73        5.10      2.82 o 
  -5  13  14        1.48        1.49      2.43 o 
  -4  13  14       10.23       10.10      2.51 o 
  -3  13  14        0.08       -0.57      2.51 o 
  -2  13  14        7.26        5.50      2.52 o 
  -1  13  14       13.51       17.40      2.50 o 
   0  13  14       66.20       63.05      3.80 o 
   1  13  14       13.14       10.88      2.42 o 
   2  13  14        7.24        5.57      2.44 o 
   3  13  14        0.08       -0.98      2.52 o 
   4  13  14       10.23        8.42      2.90 o 
   5  13  14        1.59       -0.77      3.47 o 
   6  13  14        1.68        5.37      2.71 o 
  -4  14  14       12.01       13.27      2.49 o 
  -3  14  14        4.58        2.21      2.39 o 
  -2  14  14        8.97        7.18      2.39 o 
  -1  14  14        1.24       -0.39      2.48 o 
   0  14  14        0.99        2.04      2.45 o 
   1  14  14        1.26        1.38      2.53 o 
   2  14  14        8.80        8.69      3.28 o 
   3  14  14        4.56        4.48      2.83 o 
   4  14  14       11.84        8.74      2.82 o 
  -2  15  14        0.84       -0.25      2.61 o 
  -1  15  14        1.04        0.94      2.47 o 
   0  15  14       10.06        8.15      2.31 o 
   1  15  14        1.07       -1.58      2.52 o 
   2  15  14        0.86        1.08      2.67 o 
   1   0  15        2.96        3.64      3.11 o 
   2   0  15       17.33       20.09      2.76 o 
   3   0  15        0.86        2.19      3.02 o 
   4   0  15       46.97       53.49      3.68 o 
   5   0  15       33.46       40.68      5.74 o 
   6   0  15       22.61       32.33      2.78 o 
   7   0  15       31.19       25.32      2.59 o 
   8   0  15        0.28        0.30      2.91 o 
   9   0  15        1.85       -0.14      2.59 o 
  10   0  15        9.99       10.81      3.56 o 
  11   0  15        0.30        1.22      2.73 o 
 -11   1  15        2.19        3.66      2.46 o 
 -10   1  15        2.95        1.45      2.49 o 
  -9   1  15       18.45       10.21      3.56 o 
  -8   1  15       15.17       11.00      2.58 o 
  -7   1  15       22.28       18.64      2.50 o 
  -6   1  15       14.81       14.57      2.52 o 
  -5   1  15       67.17       72.32      4.28 o 
  -4   1  15        8.21       11.66      2.54 o 
  -3   1  15        4.85        6.42      2.84 o 
  -2   1  15       47.41       52.08      2.87 o 
  -1   1  15       31.86       34.99      2.80 o 
   0   1  15        6.50        5.20      2.83 o 
   1   1  15       31.96       34.87      2.96 o 
   2   1  15       48.76       56.17      3.08 o 
   3   1  15        4.98        6.73      2.76 o 
   4   1  15        7.80        7.43      2.58 o 
   5   1  15       66.78       69.20      5.03 o 
   6   1  15       14.59        8.87      2.44 o 
   7   1  15       22.87       18.22      2.55 o 
   8   1  15       15.25       13.24      2.51 o 
   9   1  15       18.74       13.53      3.27 o 
  10   1  15        2.86        1.16      2.56 o 
  11   1  15        2.16        1.37      2.79 o 
 -11   2  15        4.96        4.59      2.74 o 
 -10   2  15        7.13        8.37      3.00 o 
  -9   2  15        4.80        6.69      2.40 o 
  -8   2  15        7.83        8.52      2.64 o 
  -7   2  15       39.70       49.96      3.13 o 
  -6   2  15       12.11        6.65      2.58 o 
  -5   2  15      105.04      103.92      5.70 o 
  -4   2  15       90.57      102.60      5.21 o 
  -3   2  15       43.46       55.57      2.93 o 
  -2   2  15       72.28       84.23      3.19 o 
  -1   2  15       46.73       68.36      3.15 o 
   0   2  15        0.31       -0.06      2.79 o 
   1   2  15       46.37       65.22      3.20 o 
   2   2  15       72.31       86.02      3.10 o 
   3   2  15       43.26       50.96      2.89 o 
   4   2  15       89.61       97.68      5.91 o 
   5   2  15      105.68      105.50      8.01 o 
   6   2  15       11.54       13.29      2.55 o 
   7   2  15       39.45       50.86      3.03 o 
   8   2  15        7.55        9.64      2.58 o 
   9   2  15        5.01        0.25      2.85 o 
  10   2  15        7.21        4.13      2.53 o 
  11   2  15        4.82        6.64      2.47 o 
 -11   3  15        2.61       -0.21      2.51 o 
 -10   3  15       11.87       10.26      2.99 o 
  -9   3  15        4.78        1.56      2.58 o 
  -8   3  15       12.77        6.30      2.73 o 
  -7   3  15        2.69        2.65      2.61 o 
  -6   3  15       47.76       32.99      4.20 o 
  -5   3  15       11.86        5.66      2.53 o 
  -4   3  15       94.60       86.58      3.82 o 
  -3   3  15      200.41      218.34      6.34 o 
  -2   3  15      183.50      198.85      3.77 o 
  -1   3  15      145.51      132.08      2.95 o 
   0   3  15      312.31      351.89      5.39 o 
   1   3  15      143.73      124.01      3.18 o 
   2   3  15      181.16      199.73      5.02 o 
   3   3  15      198.99      217.17      9.17 o 
   4   3  15       93.99       82.84      4.99 o 
   5   3  15       11.64        6.23      2.74 o 
   6   3  15       47.97       29.79      2.60 o 
   7   3  15        2.56        2.83      2.42 o 
   8   3  15       12.94       13.09      2.56 o 
   9   3  15        4.81        5.50      2.69 o 
  10   3  15       11.72        9.07      2.54 o 
  11   3  15        2.61        1.32      2.71 o 
 -11   4  15        3.97       -0.10      5.70 o 
 -10   4  15       14.54       14.09      2.91 o 
  -9   4  15        1.95       -0.78      2.85 o 
  -8   4  15        8.68        3.68      2.65 o 
  -7   4  15       14.28       18.75      2.83 o 
  -6   4  15       27.52       24.20      3.00 o 
  -5   4  15       29.03       25.22      3.32 o 
  -4   4  15       35.98       25.62      3.10 o 
  -3   4  15      281.55      301.30      6.09 o 
  -2   4  15      425.24      449.95      3.89 o 
  -1   4  15       43.33       27.22      3.24 o 
   0   4  15      256.80      246.43      3.83 o 
   1   4  15       43.01       30.02      3.01 o 
   2   4  15      427.00      452.90     10.69 o 
   3   4  15      281.41      301.76     14.26 o 
   4   4  15       36.58       30.56      2.92 o 
   5   4  15       29.50       21.84      4.59 o 
   6   4  15       26.73       23.34      2.72 o 
   7   4  15       14.39       25.25      3.16 o 
   8   4  15        8.54        2.68      2.34 o 
   9   4  15        2.08        3.51      2.24 o 
  10   4  15       14.24       16.44      3.00 o 
 -10   5  15        3.51        3.32      2.84 o 
  -9   5  15        3.58        4.56      2.76 o 
  -8   5  15        4.01        7.25      3.01 o 
  -7   5  15       20.09       19.66      2.78 o 
  -6   5  15        1.96        3.85      3.17 o 
  -5   5  15       46.61       48.89      3.65 o 
  -4   5  15       61.84       47.21      2.80 o 
  -3   5  15       62.98       76.91      2.95 o 
  -2   5  15       29.22       21.29      2.84 o 
  -1   5  15       49.52       45.39      2.83 o 
   0   5  15        1.56       -2.72      2.72 o 
   1   5  15       50.42       49.26      2.86 o 
   2   5  15       28.48       24.60      2.64 o 
   3   5  15       61.73       77.62      3.51 o 
   4   5  15       60.98       48.27      3.34 o 
   5   5  15       47.37       46.03      3.45 o 
   6   5  15        1.94       -0.61      2.32 o 
   7   5  15       19.63       19.22      2.47 o 
   8   5  15        4.02        7.25      2.58 o 
   9   5  15        3.70        0.62      2.70 o 
  10   5  15        3.42        5.78      2.84 o 
 -10   6  15        8.35        2.54      2.40 o 
  -9   6  15        0.50        0.51      2.32 o 
  -8   6  15        7.53       10.85      3.03 o 
  -7   6  15       17.48       19.79      2.94 o 
  -6   6  15       25.15       29.76      3.12 o 
  -5   6  15       68.61       83.37      2.92 o 
  -4   6  15       43.19       40.04      2.91 o 
  -3   6  15       10.44       10.72      2.87 o 
  -2   6  15        3.51        3.05      2.71 o 
  -1   6  15       89.16       98.65      2.85 o 
   0   6  15        7.81        5.21      2.63 o 
   1   6  15       88.43       92.69      2.86 o 
   2   6  15        3.64        0.78      2.53 o 
   3   6  15       10.30       11.55      2.39 o 
   4   6  15       42.94       33.64      2.51 o 
   5   6  15       67.99       77.12      5.34 o 
   6   6  15       25.67       27.09      2.79 o 
   7   6  15       17.55       17.07      2.81 o 
   8   6  15        7.22        8.59      2.54 o 
   9   6  15        0.49       -2.64      2.64 o 
  10   6  15        8.56        8.92      2.73 o 
 -10   7  15        3.15       -1.70      2.62 o 
  -9   7  15        2.08        0.51      2.77 o 
  -8   7  15        3.62        3.24      2.57 o 
  -7   7  15       21.82       26.28      5.00 o 
  -6   7  15        3.38        0.26      3.62 o 
  -5   7  15       24.00       32.19      3.46 o 
  -4   7  15        7.62       13.52      2.55 o 
  -3   7  15       74.33       75.39      2.85 o 
  -2   7  15       15.34        4.98      2.66 o 
  -1   7  15       23.51       27.75      2.69 o 
   0   7  15        9.87        0.00      2.63 o 
   1   7  15       22.74       28.46      2.63 o 
   2   7  15       15.00        7.95      2.68 o 
   3   7  15       75.60       79.34      2.54 o 
   4   7  15        7.82       13.77      2.55 o 
   5   7  15       23.51       25.45      2.65 o 
   6   7  15        3.33        1.01      2.72 o 
   7   7  15       22.16       20.93      2.81 o 
   8   7  15        3.57        3.80      2.82 o 
   9   7  15        1.99        3.07      2.49 o 
  10   7  15        3.06        1.31      3.00 o 
  -9   8  15        2.57        5.63      2.44 o 
  -8   8  15       18.30       19.27      3.12 o 
  -7   8  15        6.84        7.45      2.61 o 
  -6   8  15       35.33       29.63      3.10 o 
  -5   8  15        1.78        3.62      2.55 o 
  -4   8  15        3.10        0.89      3.03 o 
  -3   8  15       58.55       64.40      2.64 o 
  -2   8  15       26.25       32.73      2.73 o 
  -1   8  15       55.78       54.21      3.07 o 
   0   8  15      124.54      133.75      3.60 o 
   1   8  15       56.74       50.66      4.53 o 
   2   8  15       26.11       26.36      2.93 o 
   3   8  15       57.95       59.82      2.56 o 
   4   8  15        3.08       -2.48      2.52 o 
   5   8  15        1.70       -3.04      3.04 o 
   6   8  15       34.68       24.18      5.78 o 
   7   8  15        6.94        3.01      2.77 o 
   8   8  15       18.43       14.50      3.57 o 
   9   8  15        2.68        0.64      2.71 o 
  -9   9  15        6.48       -0.57      6.98 o 
  -8   9  15        0.67        6.70      2.75 o 
  -7   9  15       16.04       20.25      2.48 o 
  -6   9  15        0.63       -2.75      2.75 o 
  -5   9  15       10.30       15.97      2.81 o 
  -4   9  15        6.71        8.96      2.62 o 
  -3   9  15       15.92       13.25      2.90 o 
  -2   9  15       21.19       13.75      2.54 o 
  -1   9  15        4.21        2.93      2.61 o 
   0   9  15        8.64       -2.60      2.60 o 
   1   9  15        4.41        0.72      2.40 o 
   2   9  15       20.87       15.45      2.59 o 
   3   9  15       15.94       17.96      2.61 o 
   4   9  15        6.78       10.35      2.86 o 
   5   9  15       10.19       13.22      3.17 o 
   6   9  15        0.64       -2.03      2.66 o 
   7   9  15       16.29       14.56      3.01 o 
   8   9  15        0.68        6.54      2.88 o 
   9   9  15        6.36       -6.08      6.58 o 
  -8  10  15        0.98       -0.92      2.77 o 
  -7  10  15        0.85        2.09      2.66 o 
  -6  10  15        7.00        6.43      2.81 o 
  -5  10  15        1.85        0.28      2.66 o 
  -4  10  15        4.44        2.94      2.37 o 
  -3  10  15        1.83        4.27      2.33 o 
  -2  10  15       23.59       27.99      2.61 o 
  -1  10  15        4.86        6.14      2.69 o 
   0  10  15      105.56      132.76      3.38 o 
   1  10  15        5.07        3.59      2.49 o 
   2  10  15       23.39       34.01      2.65 o 
   3  10  15        1.97        2.83      2.52 o 
   4  10  15        4.42        3.81      2.62 o 
   5  10  15        1.88        5.36      2.69 o 
   6  10  15        7.21        3.72      3.09 o 
   7  10  15        0.90        3.35      2.75 o 
   8  10  15        0.98        0.65      2.35 o 
  -7  11  15        0.94       -2.29      2.56 o 
  -6  11  15        6.27        6.92      2.55 o 
  -5  11  15        3.54        6.31      2.45 o 
  -4  11  15        5.43        8.06      2.34 o 
  -3  11  15        2.10        5.19      2.29 o 
  -2  11  15       11.18       10.09      2.90 o 
  -1  11  15       30.68       29.59      5.11 o 
   0  11  15        7.99        1.74      2.52 o 
   1  11  15       30.52       36.24      2.80 o 
   2  11  15       10.98       12.48      2.75 o 
   3  11  15        1.94        5.81      2.58 o 
   4  11  15        5.47       10.48      2.69 o 
   5  11  15        3.46        4.05      3.03 o 
   6  11  15        6.28        8.29      2.70 o 
   7  11  15        1.02        1.37      2.60 o 
  -6  12  15        0.93        3.67      2.75 o 
  -5  12  15       10.65        8.84      2.75 o 
  -4  12  15       10.25       12.05      2.53 o 
  -3  12  15       11.07       12.76      2.61 o 
  -2  12  15        3.16        2.24      2.46 o 
  -1  12  15       24.26       29.63      2.72 o 
   0  12  15       21.94       13.60      2.47 o 
   1  12  15       24.25       24.14      3.55 o 
   2  12  15        3.14        2.34      2.21 o 
   3  12  15       11.19       13.30      2.57 o 
   4  12  15       10.37        8.94      2.84 o 
   5  12  15       10.67       10.06      2.70 o 
   6  12  15        0.98       -1.81      2.85 o 
  -5  13  15        7.12        4.64      2.62 o 
  -4  13  15        2.93        1.90      2.63 o 
  -3  13  15       19.26       13.07      3.64 o 
  -2  13  15       16.15       15.18      2.83 o 
  -1  13  15        8.33       10.74      2.29 o 
   0  13  15        1.58        0.26      2.49 o 
   1  13  15        8.32        7.39      2.56 o 
   2  13  15       16.27       18.67      2.62 o 
   3  13  15       19.32       18.72      2.76 o 
   4  13  15        2.95        0.42      2.50 o 
   5  13  15        7.31        4.67      2.74 o 
  -3  14  15        3.31        0.43      3.69 o 
  -2  14  15        7.39        3.36      2.69 o 
  -1  14  15        8.43        8.05      2.54 o 
   0  14  15        3.50        4.46      2.51 o 
   1  14  15        8.69        8.97      2.66 o 
   2  14  15        7.49        5.72      2.64 o 
   3  14  15        3.35        7.29      2.77 o 
   0   0  16        3.55       19.05      3.75 o 
   1   0  16        7.54        3.77      3.03 o 
   2   0  16       50.16       42.68      2.77 o 
   3   0  16       64.08       60.10      2.85 o 
   4   0  16        6.66        3.91      2.51 o 
   5   0  16      147.18      127.53      8.50 o 
   6   0  16       64.88       63.42      3.53 o 
   7   0  16       29.49       19.99      2.95 o 
   8   0  16       10.45        3.62      3.21 o 
   9   0  16        0.03       -0.19      2.57 o 
  10   0  16        3.11       -1.00      2.62 o 
 -10   1  16       15.37       14.63      2.67 o 
  -9   1  16       13.47       16.10      2.55 o 
  -8   1  16        2.10        3.82      2.38 o 
  -7   1  16        2.65        3.14      2.66 o 
  -6   1  16        8.01        5.30      2.61 o 
  -5   1  16       68.32       81.43      5.08 o 
  -4   1  16       77.15       77.87      6.87 o 
  -3   1  16       37.10       44.88      2.89 o 
  -2   1  16        2.76        0.69      2.49 o 
  -1   1  16       55.02       62.47      3.01 o 
   0   1  16        7.67       11.11      2.94 o 
   1   1  16       54.61       62.55      3.00 o 
   2   1  16        2.82       -0.16      2.79 o 
   3   1  16       36.61       45.14      2.65 o 
   4   1  16       77.15       76.09      8.82 o 
   5   1  16       68.60       79.45      5.43 o 
   6   1  16        8.09        5.43      2.35 o 
   7   1  16        2.83        1.13      2.40 o 
   8   1  16        2.10       -2.47      2.47 o 
   9   1  16       13.33       13.66      3.66 o 
  10   1  16       15.39        9.02      2.77 o 
 -10   2  16        1.91        1.75      2.83 o 
  -9   2  16        8.76       14.94      2.41 o 
  -8   2  16        5.12        2.92      2.79 o 
  -7   2  16       26.94       22.33      2.49 o 
  -6   2  16       44.54       59.53      3.24 o 
  -5   2  16       90.13       87.06      6.36 o 
  -4   2  16        4.03        8.47      2.86 o 
  -3   2  16        3.31        3.16      2.68 o 
  -2   2  16       60.51       55.15      2.72 o 
  -1   2  16        2.52        8.69      2.83 o 
   0   2  16       21.15       15.83      2.99 o 
   1   2  16        2.81       12.22      2.75 o 
   2   2  16       60.14       54.22      2.79 o 
   3   2  16        3.68        6.18      2.80 o 
   4   2  16        4.10        5.60      2.46 o 
   5   2  16       89.06       89.51      7.05 o 
   6   2  16       44.63       49.09      7.16 o 
   7   2  16       27.22       20.68      2.93 o 
   8   2  16        5.04        4.98      2.52 o 
   9   2  16        8.74       12.04      2.40 o 
  10   2  16        1.99       -2.10      2.97 o 
 -10   3  16        3.59        4.79      2.72 o 
  -9   3  16        4.65        5.20      2.84 o 
  -8   3  16       39.29       40.64      4.78 o 
  -7   3  16        1.43        2.14      2.68 o 
  -6   3  16       17.63       18.97      2.78 o 
  -5   3  16       46.04       44.89      3.13 o 
  -4   3  16       13.21       18.04      2.40 o 
  -3   3  16       68.43       67.08      2.71 o 
  -2   3  16       26.91       34.76      2.68 o 
  -1   3  16       43.45       57.43      3.05 o 
   0   3  16        4.22        4.52      2.72 o 
   1   3  16       43.59       56.15      5.01 o 
   2   3  16       26.55       34.10      2.80 o 
   3   3  16       67.92       59.81      2.75 o 
   4   3  16       13.06       11.14      2.61 o 
   5   3  16       46.11       43.53      3.57 o 
   6   3  16       17.56       24.34      3.63 o 
   7   3  16        1.51        0.72      2.38 o 
   8   3  16       39.41       40.17      3.55 o 
   9   3  16        4.89        4.37      2.59 o 
  10   3  16        3.62        4.28      2.44 o 
 -10   4  16        1.25        3.55      2.74 o 
  -9   4  16        1.63        5.73      2.92 o 
  -8   4  16        9.27        6.00      2.65 o 
  -7   4  16        3.80        0.66      2.52 o 
  -6   4  16        7.29        7.40      2.61 o 
  -5   4  16       67.82       66.71      4.91 o 
  -4   4  16       14.91       19.86      2.73 o 
  -3   4  16       55.58       58.69      2.68 o 
  -2   4  16      163.19      203.21      4.02 o 
  -1   4  16      135.22      118.38      5.57 o 
   0   4  16       27.82       30.05      3.08 o 
   1   4  16      136.01      113.40      3.15 o 
   2   4  16      162.87      188.58      3.31 o 
   3   4  16       56.62       48.42      6.00 o 
   4   4  16       14.74       23.64      2.85 o 
   5   4  16       68.03       62.47      5.45 o 
   6   4  16        7.33        7.49      2.58 o 
   7   4  16        3.79        4.26      2.30 o 
   8   4  16        9.45        4.97      2.27 o 
   9   4  16        1.61        2.05      2.42 o 
  10   4  16        1.21        5.38      2.47 o 
 -10   5  16        4.63        4.98      2.94 o 
  -9   5  16       10.16       10.01      2.92 o 
  -8   5  16        2.31        5.08      2.59 o 
  -7   5  16       18.58       22.85      2.68 o 
  -6   5  16       32.01       29.44      3.71 o 
  -5   5  16        4.35        3.80      2.59 o 
  -4   5  16       36.38       36.02      2.64 o 
  -3   5  16       20.73       23.66      2.54 o 
  -2   5  16       28.09       25.30      2.76 o 
  -1   5  16      149.09      142.03      2.88 o 
   0   5  16       29.12       37.10      2.79 o 
   1   5  16      149.66      150.07      2.97 o 
   2   5  16       28.44       26.07      2.64 o 
   3   5  16       20.50       26.66      2.54 o 
   4   5  16       36.08       35.18      2.68 o 
   5   5  16        4.38        7.23      2.51 o 
   6   5  16       32.09       30.37      2.94 o 
   7   5  16       18.44       15.68      2.55 o 
   8   5  16        2.32        2.96      2.31 o 
   9   5  16       10.14       10.82      2.59 o 
  10   5  16        4.65        0.52      2.60 o 
  -9   6  16        1.35        0.38      2.64 o 
  -8   6  16        0.52        1.22      2.53 o 
  -7   6  16        0.32        1.09      2.93 o 
  -6   6  16        5.79       16.15      2.71 o 
  -5   6  16       38.95       44.75      2.82 o 
  -4   6  16       51.59       59.56      3.33 o 
  -3   6  16       82.00       72.35      2.63 o 
  -2   6  16      111.35      147.19      2.92 o 
  -1   6  16       34.99       37.34      3.83 o 
   0   6  16      193.20      148.92      3.81 o 
   1   6  16       35.70       41.68      2.44 o 
   2   6  16      111.79      146.46      5.71 o 
   3   6  16       81.22       76.58      4.60 o 
   4   6  16       51.24       57.32      2.74 o 
   5   6  16       38.93       36.11      5.08 o 
   6   6  16        5.93        7.46      2.34 o 
   7   6  16        0.33       -0.28      2.44 o 
   8   6  16        0.56        0.13      3.09 o 
   9   6  16        1.36        0.89      2.52 o 
  -9   7  16        8.52        8.68      3.45 o 
  -8   7  16       17.26       16.42      2.95 o 
  -7   7  16       21.79       25.65      4.81 o 
  -6   7  16        0.91        0.95      3.12 o 
  -5   7  16        6.64       10.63      3.01 o 
  -4   7  16        2.69        2.94      2.64 o 
  -3   7  16        1.18        2.25      2.47 o 
  -2   7  16        4.53        2.81      2.43 o 
  -1   7  16       98.49      106.17      4.48 o 
   0   7  16       23.34       29.84      2.73 o 
   1   7  16       98.22      102.50      2.85 o 
   2   7  16        4.33        2.77      2.30 o 
   3   7  16        1.20        0.62      2.39 o 
   4   7  16        2.78        1.51      2.48 o 
   5   7  16        6.75        5.77      2.31 o 
   6   7  16        0.91        3.77      2.57 o 
   7   7  16       22.01       20.37      4.89 o 
   8   7  16       17.17       15.79      5.03 o 
   9   7  16        8.38        9.54      2.49 o 
  -8   8  16        0.39        0.01      2.46 o 
  -7   8  16        8.91       12.84      3.08 o 
  -6   8  16        2.40        0.29      2.56 o 
  -5   8  16        4.40        0.30      2.73 o 
  -4   8  16        8.76       10.80      2.83 o 
  -3   8  16       15.11       22.61      4.41 o 
  -2   8  16       26.69       20.09      3.00 o 
  -1   8  16       12.07        5.51      2.65 o 
   0   8  16       19.02       18.67      2.63 o 
   1   8  16       12.15        4.49      2.51 o 
   2   8  16       26.49       15.66      3.11 o 
   3   8  16       14.59       25.45      3.28 o 
   4   8  16        8.89       10.24      2.51 o 
   5   8  16        4.48        6.10      2.71 o 
   6   8  16        2.51        3.63      2.57 o 
   7   8  16        8.83        7.73      2.57 o 
   8   8  16        0.43        2.92      2.67 o 
  -8   9  16        2.78        1.72      2.78 o 
  -7   9  16        0.67       -1.83      3.90 o 
  -6   9  16        0.90        1.57      2.78 o 
  -5   9  16       18.05       10.26      2.81 o 
  -4   9  16        4.10        4.57      2.49 o 
  -3   9  16        6.83        5.43      2.67 o 
  -2   9  16        4.54        5.57      2.68 o 
  -1   9  16       13.15       15.66      2.71 o 
   0   9  16        0.44        5.61      2.57 o 
   1   9  16       13.31       12.44      2.55 o 
   2   9  16        4.33        8.47      2.31 o 
   3   9  16        6.76        7.48      2.44 o 
   4   9  16        4.21        6.04      2.40 o 
   5   9  16       17.95       15.30      2.95 o 
   6   9  16        0.87       -0.97      3.72 o 
   7   9  16        0.74       -0.96      2.68 o 
   8   9  16        2.81        1.04      2.54 o 
  -7  10  16        3.29        2.22      2.63 o 
  -6  10  16        0.11        3.30      2.54 o 
  -5  10  16        6.93        4.56      2.68 o 
  -4  10  16        0.30       -0.42      2.28 o 
  -3  10  16       11.63        4.89      2.53 o 
  -2  10  16        3.24        5.82      2.63 o 
  -1  10  16       50.68       45.72      4.31 o 
   0  10  16       12.19       13.96      2.42 o 
   1  10  16       51.15       46.57      4.91 o 
   2  10  16        3.27        3.65      2.68 o 
   3  10  16       11.70       10.09      2.75 o 
   4  10  16        0.28       -2.45      2.85 o 
   5  10  16        6.76        4.17      2.78 o 
   6  10  16        0.12        0.21      2.52 o 
   7  10  16        3.26       -2.04      2.81 o 
  -6  11  16        2.06        0.58      2.83 o 
  -5  11  16        4.14        1.73      2.62 o 
  -4  11  16        1.52        2.94      2.49 o 
  -3  11  16        3.75        6.25      2.48 o 
  -2  11  16        2.76        1.20      2.65 o 
  -1  11  16       32.79       33.77      3.24 o 
   0  11  16        8.61        6.87      2.66 o 
   1  11  16       32.52       35.07      2.66 o 
   2  11  16        2.88        0.89      2.45 o 
   3  11  16        3.66        4.44      2.40 o 
   4  11  16        1.44        4.73      2.70 o 
   5  11  16        4.06       -0.59      2.94 o 
   6  11  16        2.11        0.47      2.67 o 
  -5  12  16       10.95       15.24      2.74 o 
  -4  12  16        2.77        0.56      2.46 o 
  -3  12  16       31.01       25.65      3.38 o 
  -2  12  16        4.93        9.43      2.53 o 
  -1  12  16        3.30        3.96      2.38 o 
   0  12  16       13.60        8.83      2.47 o 
   1  12  16        3.20        2.26      2.43 o 
   2  12  16        5.01        2.33      2.44 o 
   3  12  16       30.89       29.86      5.48 o 
   4  12  16        2.68        1.07      2.61 o 
   5  12  16       10.80       12.64      2.47 o 
  -3  13  16       12.94        6.42      2.50 o 
  -2  13  16       11.55        6.26      2.58 o 
  -1  13  16        0.55       -0.25      2.47 o 
   0  13  16        2.27        2.00      2.59 o 
   1  13  16        0.55       -2.69      2.69 o 
   2  13  16       11.40       11.65      2.70 o 
   3  13  16       13.09        9.53      2.65 o 
   1   0  17        7.95       10.17      2.67 o 
   2   0  17       49.57       51.87      2.83 o 
   3   0  17       10.66        6.11      2.31 o 
   4   0  17        0.97        0.02      2.41 o 
   5   0  17        0.25       -0.51      2.61 o 
   6   0  17        0.37        2.51      2.41 o 
   7   0  17        0.78        0.57      2.63 o 
   8   0  17       13.67       13.72      4.27 o 
   9   0  17        0.03        2.33      2.86 o 
  10   0  17        1.83       -1.51      2.83 o 
 -10   1  17        2.31       -0.86      2.96 o 
  -9   1  17        2.31        2.38      2.76 o 
  -8   1  17        4.99        4.38      2.44 o 
  -7   1  17       13.47       16.23      2.63 o 
  -6   1  17       19.39       19.60      2.42 o 
  -5   1  17        2.89       -1.47      2.44 o 
  -4   1  17       46.03       52.05      2.65 o 
  -3   1  17       24.81       18.52      2.91 o 
  -2   1  17        5.23       10.90      2.66 o 
  -1   1  17       80.33       83.37      2.90 o 
   0   1  17        0.49        1.63      3.00 o 
   1   1  17       80.00       80.99      2.92 o 
   2   1  17        5.15       10.63      2.69 o 
   3   1  17       25.22       21.39      3.23 o 
   4   1  17       46.93       51.68      3.03 o 
   5   1  17        2.83       -0.32      2.46 o 
   6   1  17       19.32       20.67      3.28 o 
   7   1  17       13.51       17.94      3.65 o 
   8   1  17        4.93        3.10      2.49 o 
   9   1  17        2.34        1.37      2.77 o 
  10   1  17        2.30       -2.30      2.37 o 
  -9   2  17        0.73        0.60      2.50 o 
  -8   2  17       13.84       21.16      3.93 o 
  -7   2  17       16.54       12.81      2.48 o 
  -6   2  17        7.46        5.74      2.91 o 
  -5   2  17        1.02       -0.05      2.40 o 
  -4   2  17       31.49       21.39      2.42 o 
  -3   2  17        7.57       10.70      2.69 o 
  -2   2  17       10.82       12.48      2.64 o 
  -1   2  17       69.36       76.57      2.80 o 
   0   2  17        7.46        8.76      2.75 o 
   1   2  17       69.62       78.30      2.77 o 
   2   2  17       10.83       10.99      2.67 o 
   3   2  17        7.78       10.57      2.68 o 
   4   2  17       31.51       19.59      2.45 o 
   5   2  17        0.99       -0.86      2.48 o 
   6   2  17        7.28        1.96      2.65 o 
   7   2  17       16.41       11.22      2.48 o 
   8   2  17       13.95       22.05      3.73 o 
   9   2  17        0.76       -2.68      2.68 o 
  10   2  17        2.77       -2.75      7.87 o 
  -9   3  17        7.77        6.82      2.89 o 
  -8   3  17       29.43       26.20      3.94 o 
  -7   3  17       35.91       40.22      4.39 o 
  -6   3  17       55.29       60.83      4.94 o 
  -5   3  17        4.17        6.18      2.51 o 
  -4   3  17       63.29       62.98      3.58 o 
  -3   3  17        5.34        4.69      2.47 o 
  -2   3  17      128.09      147.03      3.39 o 
  -1   3  17       63.44       56.50      2.71 o 
   0   3  17        3.75        2.84      2.71 o 
   1   3  17       62.76       55.20      3.49 o 
   2   3  17      128.92      137.11      3.89 o 
   3   3  17        5.14        5.26      2.49 o 
   4   3  17       63.32       61.04      4.35 o 
   5   3  17        4.19        3.62      2.69 o 
   6   3  17       55.07       56.34      5.15 o 
   7   3  17       35.95       48.35      2.98 o 
   8   3  17       29.39       30.99      4.14 o 
   9   3  17        7.79        4.86      2.54 o 
  -9   4  17        4.55        4.45      2.82 o 
  -8   4  17        8.42        8.32      2.72 o 
  -7   4  17        1.99        0.66      2.74 o 
  -6   4  17        2.19        1.05      2.76 o 
  -5   4  17       22.97       26.40      2.81 o 
  -4   4  17        4.04        5.76      2.56 o 
  -3   4  17       45.33       50.81      3.39 o 
  -2   4  17       36.10       33.22      2.91 o 
  -1   4  17       24.87       28.57      2.76 o 
   0   4  17       74.34      102.12      3.12 o 
   1   4  17       24.75       30.68      3.24 o 
   2   4  17       35.69       33.05      2.76 o 
   3   4  17       45.56       44.45      3.83 o 
   4   4  17        3.97        5.35      2.52 o 
   5   4  17       23.19       25.06      3.82 o 
   6   4  17        2.21        4.04      2.60 o 
   7   4  17        2.06        5.91      2.30 o 
   8   4  17        8.44        7.26      2.52 o 
   9   4  17        4.51        2.61      2.32 o 
  -9   5  17       21.88       18.49      3.69 o 
  -8   5  17        7.57        7.63      2.88 o 
  -7   5  17        9.82        7.40      3.04 o 
  -6   5  17       13.33       10.20      2.84 o 
  -5   5  17       14.98       18.47      3.34 o 
  -4   5  17       22.79       27.01      2.69 o 
  -3   5  17        8.46        5.43      2.43 o 
  -2   5  17       13.38        6.73      2.62 o 
  -1   5  17       23.08       13.55      2.79 o 
   0   5  17      127.71      160.51      2.89 o 
   1   5  17       23.02       11.97      2.70 o 
   2   5  17       13.34        4.92      2.44 o 
   3   5  17        8.29        2.51      2.42 o 
   4   5  17       23.34       29.89      4.72 o 
   5   5  17       14.91       11.57      2.39 o 
   6   5  17       13.16       11.00      2.23 o 
   7   5  17        9.75        7.50      2.36 o 
   8   5  17        7.48        4.60      2.38 o 
   9   5  17       21.94       23.45      3.61 o 
  -8   6  17       17.31       10.65      3.22 o 
  -7   6  17        8.36        2.72      3.00 o 
  -6   6  17       23.70       27.90      2.62 o 
  -5   6  17        1.46        0.40      2.71 o 
  -4   6  17       19.80       19.89      2.55 o 
  -3   6  17       69.30       65.37      2.68 o 
  -2   6  17       18.99       25.01      2.76 o 
  -1   6  17       73.63       79.08      2.61 o 
   0   6  17       24.00       32.32      2.54 o 
   1   6  17       73.31       83.43      3.46 o 
   2   6  17       18.90       22.87      2.50 o 
   3   6  17       68.90       69.02      2.50 o 
   4   6  17       20.13       17.50      2.53 o 
   5   6  17        1.56        1.79      2.60 o 
   6   6  17       23.66       32.92      4.16 o 
   7   6  17        8.23        2.99      2.40 o 
   8   6  17       17.36       11.28      2.89 o 
   9   6  17        0.01        1.29      7.37 o 
  -8   7  17        5.30        6.36      2.56 o 
  -7   7  17        2.32       -1.67      2.65 o 
  -6   7  17        4.55        8.60      4.16 o 
  -5   7  17        1.30       -2.51      2.71 o 
  -4   7  17        2.40        2.29      2.65 o 
  -3   7  17       14.78       14.13      2.57 o 
  -2   7  17        6.78        6.60      2.63 o 
  -1   7  17        4.30       13.76      2.34 o 
   0   7  17        0.01        1.29      2.37 o 
   1   7  17        4.28       14.53      2.61 o 
   2   7  17        6.73        7.87      2.61 o 
   3   7  17       14.97       14.01      2.78 o 
   4   7  17        2.25       -2.40      2.40 o 
   5   7  17        1.28       -2.23      2.23 o 
   6   7  17        4.40        1.49      2.50 o 
   7   7  17        2.31        2.72      2.54 o 
   8   7  17        5.22        3.29      2.67 o 
  -7   8  17        2.91        5.52      2.80 o 
  -6   8  17        1.44        0.30      2.65 o 
  -5   8  17        1.49        5.74      3.20 o 
  -4   8  17       20.78       26.21      2.69 o 
  -3   8  17        0.46       -0.41      2.72 o 
  -2   8  17        4.54        4.85      2.69 o 
  -1   8  17       14.17       10.85      2.59 o 
   0   8  17        0.14        0.09      2.59 o 
   1   8  17       14.38       12.98      3.21 o 
   2   8  17        4.65        2.59      2.75 o 
   3   8  17        0.46       -2.75      2.75 o 
   4   8  17       20.81       21.43      3.35 o 
   5   8  17        1.51        2.80      2.41 o 
   6   8  17        1.42        4.43      2.56 o 
   7   8  17        2.81        3.05      2.49 o 
   8   8  17        5.15        5.15      5.94 o 
  -7   9  17        1.18        5.03      2.67 o 
  -6   9  17        1.91        3.91      2.78 o 
  -5   9  17       12.57        8.73      2.74 o 
  -4   9  17        8.49        8.62      2.69 o 
  -3   9  17        6.31       10.34      2.53 o 
  -2   9  17       14.72       18.27      2.44 o 
  -1   9  17        3.41        4.74      2.64 o 
   0   9  17       17.46       17.12      2.52 o 
   1   9  17        3.35        3.98      2.64 o 
   2   9  17       14.42       15.81      2.60 o 
   3   9  17        6.34        6.33      2.40 o 
   4   9  17        8.73        6.71      2.59 o 
   5   9  17       12.49       10.89      4.63 o 
   6   9  17        2.00        1.54      2.66 o 
   7   9  17        1.18       -1.75      2.64 o 
  -6  10  17        3.06        3.50      2.75 o 
  -5  10  17        0.47        0.42      2.86 o 
  -4  10  17        5.28        5.90      2.62 o 
  -3  10  17        0.41        3.69      2.35 o 
  -2  10  17        7.11        4.17      2.52 o 
  -1  10  17        0.49        2.66      2.61 o 
   0  10  17        0.00       -0.83      2.44 o 
   1  10  17        0.45        1.54      2.31 o 
   2  10  17        7.08        2.98      2.62 o 
   3  10  17        0.41        3.91      2.60 o 
   4  10  17        5.37        1.47      3.78 o 
   5  10  17        0.45        0.33      2.64 o 
   6  10  17        3.06        6.03      2.96 o 
  -5  11  17        7.04        4.70      3.11 o 
  -4  11  17        1.46       -0.21      2.57 o 
  -3  11  17        0.98       -1.46      2.34 o 
  -2  11  17        2.14        4.49      2.41 o 
  -1  11  17        3.48        2.17      2.56 o 
   0  11  17        1.14       -0.02      2.54 o 
   1  11  17        3.49        9.83      2.66 o 
   2  11  17        2.13       -0.22      2.44 o 
   3  11  17        0.98        3.10      2.69 o 
   4  11  17        1.54        2.15      2.53 o 
   5  11  17        7.08        6.58      2.69 o 
  -3  12  17       10.65        7.99      2.32 o 
  -2  12  17        7.23        4.09      2.57 o 
  -1  12  17        0.06        2.04      2.36 o 
   0  12  17        0.00        2.92      2.49 o 
   1  12  17        0.06       -2.24      2.40 o 
   2  12  17        7.26        0.46      2.89 o 
   3  12  17       10.75        5.08      2.79 o 
   0   0  18        5.98        9.72      4.19 o 
   1   0  18        2.87        7.86      2.70 o 
   2   0  18      104.21      105.07      2.98 o 
   3   0  18        0.11        0.55      2.52 o 
   4   0  18        5.65        6.86      2.50 o 
   5   0  18        0.19        1.91      2.43 o 
   6   0  18        6.27        8.69      2.60 o 
   7   0  18       10.77       10.36      2.48 o 
   8   0  18        1.41        2.73      2.62 o 
   9   0  18        3.19        4.93      4.28 o 
  -9   1  18        2.51        2.30      2.50 o 
  -8   1  18        4.72        2.05      2.43 o 
  -7   1  18        3.13        0.17      2.44 o 
  -6   1  18        2.44       -0.62      2.57 o 
  -5   1  18        1.60        1.43      2.37 o 
  -4   1  18        3.39        1.23      2.47 o 
  -3   1  18        1.22       -1.53      2.63 o 
  -2   1  18       22.22       13.83      2.52 o 
  -1   1  18       30.02       25.14      2.89 o 
   0   1  18       31.45       31.60      2.85 o 
   1   1  18       30.01       22.86      2.75 o 
   2   1  18       22.38       11.65      2.49 o 
   3   1  18        1.21        0.43      2.49 o 
   4   1  18        3.54        2.15      2.38 o 
   5   1  18        1.61        2.27      2.41 o 
   6   1  18        2.59       -0.16      2.52 o 
   7   1  18        3.12       -2.26      2.26 o 
   8   1  18        4.73        1.68      2.52 o 
   9   1  18        2.50       -0.50      2.59 o 
  -9   2  18        7.88        7.15      2.30 o 
  -8   2  18        4.64        1.76      2.44 o 
  -7   2  18        6.70        4.08      2.49 o 
  -6   2  18        6.48        3.43      2.29 o 
  -5   2  18       13.83        7.64      2.48 o 
  -4   2  18       20.43       20.41      2.69 o 
  -3   2  18       26.93       17.30      2.82 o 
  -2   2  18       41.97       36.43      2.53 o 
  -1   2  18       83.71      122.11      2.81 o 
   0   2  18      109.45      139.26      2.75 o 
   1   2  18       83.78      123.13      5.20 o 
   2   2  18       41.53       29.41      2.82 o 
   3   2  18       26.94       16.50      2.52 o 
   4   2  18       19.98       20.26      2.52 o 
   5   2  18       13.65        7.32      2.80 o 
   6   2  18        6.63        5.35      2.61 o 
   7   2  18        6.64        4.03      2.43 o 
   8   2  18        4.65        0.51      2.50 o 
   9   2  18        7.96        9.89      2.82 o 
  -9   3  18        0.27       -0.52      2.76 o 
  -8   3  18        8.77        9.99      3.06 o 
  -7   3  18        3.49        0.67      2.22 o 
  -6   3  18        0.05        0.57      2.59 o 
  -5   3  18        2.72        1.18      2.46 o 
  -4   3  18        6.20        6.19      2.39 o 
  -3   3  18       22.25       25.13      2.56 o 
  -2   3  18       39.26       37.38      2.73 o 
  -1   3  18       41.99       35.12      2.61 o 
   0   3  18        1.03        1.40      2.50 o 
   1   3  18       42.26       40.73      2.48 o 
   2   3  18       39.02       32.39      2.60 o 
   3   3  18       22.29       19.50      3.10 o 
   4   3  18        6.36        4.87      2.47 o 
   5   3  18        2.69        1.19      2.46 o 
   6   3  18        0.05       -0.22      2.46 o 
   7   3  18        3.49        2.71      2.27 o 
   8   3  18        8.76        9.01      2.55 o 
   9   3  18        0.27        0.15      2.69 o 
  -8   4  18        5.25        2.90      3.05 o 
  -7   4  18       14.79       12.75      2.62 o 
  -6   4  18       14.00        9.21      2.83 o 
  -5   4  18       15.26       20.16      2.76 o 
  -4   4  18        3.01        3.45      2.45 o 
  -3   4  18       29.98       27.13      2.87 o 
  -2   4  18        8.85        5.33      2.65 o 
  -1   4  18       55.56       67.66      3.87 o 
   0   4  18        0.04        4.45      2.81 o 
   1   4  18       55.65       70.80      2.97 o 
   2   4  18        8.49        9.64      2.68 o 
   3   4  18       29.77       35.86      2.78 o 
   4   4  18        2.94        4.70      2.72 o 
   5   4  18       15.10       13.63      2.82 o 
   6   4  18       13.92        5.64      2.50 o 
   7   4  18       15.01       12.14      2.37 o 
   8   4  18        5.25        4.86      2.50 o 
  -8   5  18        9.10       16.71      2.94 o 
  -7   5  18        2.67       -0.19      2.60 o 
  -6   5  18       27.70       26.66      5.11 o 
  -5   5  18       16.80       14.85      3.11 o 
  -4   5  18        3.53        4.84      2.60 o 
  -3   5  18        0.08       -2.00      2.70 o 
  -2   5  18        1.05       -1.00      2.55 o 
  -1   5  18       70.01       75.68      2.67 o 
   0   5  18        1.80        0.81      2.74 o 
   1   5  18       70.46       75.77      2.83 o 
   2   5  18        1.05        2.19      2.40 o 
   3   5  18        0.08        0.86      2.39 o 
   4   5  18        3.65        1.77      2.43 o 
   5   5  18       16.79       12.88      2.58 o 
   6   5  18       27.28       20.78      2.35 o 
   7   5  18        2.68        2.37      2.19 o 
   8   5  18        9.30        9.75      2.35 o 
  -8   6  18        0.43        2.14      4.41 o 
  -7   6  18        8.68        7.53      3.09 o 
  -6   6  18        4.33        4.64      2.84 o 
  -5   6  18        0.15        2.28      2.87 o 
  -4   6  18        9.45        5.84      2.73 o 
  -3   6  18        2.04        2.88      2.46 o 
  -2   6  18        3.04        2.75      2.45 o 
  -1   6  18        0.27       -2.75      2.75 o 
   0   6  18       15.03       15.18      2.49 o 
   1   6  18        0.27        1.12      2.76 o 
   2   6  18        2.88       -0.67      2.39 o 
   3   6  18        2.11       -0.39      2.37 o 
   4   6  18        9.57        4.52      2.65 o 
   5   6  18        0.17        2.24      2.30 o 
   6   6  18        4.28        3.45      2.47 o 
   7   6  18        8.76        4.67      2.68 o 
   8   6  18        0.43        0.48      2.81 o 
  -7   7  18        5.19        6.47      3.14 o 
  -6   7  18        5.49        3.10      2.75 o 
  -5   7  18        9.23        7.68      2.80 o 
  -4   7  18       27.44       21.24      3.60 o 
  -3   7  18        6.32        7.94      2.32 o 
  -2   7  18       18.64       11.87      2.47 o 
  -1   7  18       38.63       38.50      2.80 o 
   0   7  18        0.00       -1.33      2.68 o 
   1   7  18       38.60       43.54      2.64 o 
   2   7  18       18.69       16.76      3.08 o 
   3   7  18        6.32        4.94      2.36 o 
   4   7  18       27.16       28.18      5.39 o 
   5   7  18        9.23        2.80      2.46 o 
   6   7  18        5.58        4.25      2.33 o 
   7   7  18        5.23       -1.12      2.77 o 
  -6   8  18       13.16        6.07      2.85 o 
  -5   8  18        9.67       10.53      2.89 o 
  -4   8  18       28.42       29.72      3.18 o 
  -3   8  18        3.41        5.09      2.90 o 
  -2   8  18       30.47       27.79      2.51 o 
  -1   8  18        7.34        6.26      2.55 o 
   0   8  18        0.27        0.44      2.41 o 
   1   8  18        7.34        6.63      2.61 o 
   2   8  18       30.72       28.11      2.49 o 
   3   8  18        3.34        5.23      2.32 o 
   4   8  18       28.08       31.88      2.59 o 
   5   8  18        9.75       14.40      2.72 o 
   6   8  18       13.12        7.58      2.89 o 
   7   8  18        2.74       -3.47      5.83 o 
  -6   9  18        1.57        1.35      2.58 o 
  -5   9  18        9.68        4.58      2.61 o 
  -4   9  18       19.03       15.51      2.54 o 
  -3   9  18        4.34        6.32      2.59 o 
  -2   9  18        4.97        5.22      2.56 o 
  -1   9  18        0.68       -1.30      2.43 o 
   0   9  18       11.38        5.33      2.36 o 
   1   9  18        0.63        2.28      2.55 o 
   2   9  18        5.00       -1.11      2.61 o 
   3   9  18        4.39        4.65      2.48 o 
   4   9  18       18.98       18.07      2.58 o 
   5   9  18        9.77        8.30      2.67 o 
   6   9  18        1.60       -2.99      3.22 o 
  -5  10  18        1.08        5.77      2.65 o 
  -4  10  18        1.94        0.67      2.53 o 
  -3  10  18        4.54        3.00      2.40 o 
  -2  10  18        4.25        7.46      2.54 o 
  -1  10  18        6.74        3.20      2.47 o 
   0  10  18        0.37        1.97      2.48 o 
   1  10  18        6.67        6.01      2.38 o 
   2  10  18        4.19        3.80      2.31 o 
   3  10  18        4.62        7.24      2.57 o 
   4  10  18        1.96        3.88      2.85 o 
   5  10  18        1.06        3.23      2.99 o 
  -3  11  18        1.13       -0.43      2.33 o 
  -2  11  18        0.55        0.11      2.61 o 
  -1  11  18        1.54        4.86      2.50 o 
   0  11  18        7.77        1.79      2.68 o 
   1  11  18        1.48        1.54      2.64 o 
   2  11  18        0.56        2.16      2.61 o 
   3  11  18        1.13        4.08      2.42 o 
   1   0  19        0.03       -0.38      2.64 o 
   2   0  19       16.74       24.44      2.72 o 
   3   0  19        0.14       -1.16      2.55 o 
   4   0  19       76.58       92.40      5.05 o 
   5   0  19        3.43        2.97      2.65 o 
   6   0  19        3.53        4.72      2.60 o 
   7   0  19        5.61       10.61      2.83 o 
   8   0  19       12.11        3.72      2.72 o 
  -8   1  19        5.34        8.29      2.59 o 
  -7   1  19       17.27       11.84      2.69 o 
  -6   1  19       13.65        5.56      2.48 o 
  -5   1  19       21.28       18.73      3.72 o 
  -4   1  19        8.28        9.45      2.66 o 
  -3   1  19        8.59        7.76      2.68 o 
  -2   1  19       12.51       24.02      2.58 o 
  -1   1  19       82.72       84.93      2.66 o 
   0   1  19       18.66       15.20      2.45 o 
   1   1  19       81.97       82.68      2.77 o 
   2   1  19       12.60       21.75      3.87 o 
   3   1  19        8.47        9.22      2.65 o 
   4   1  19        8.36        8.57      2.51 o 
   5   1  19       21.31       23.21      2.48 o 
   6   1  19       13.69        8.48      2.74 o 
   7   1  19       17.22       15.92      2.72 o 
   8   1  19        5.39        2.36      2.70 o 
  -8   2  19        2.34        3.50      2.51 o 
  -7   2  19        1.34        0.12      2.51 o 
  -6   2  19        5.02        0.07      2.46 o 
  -5   2  19        1.58       -1.13      2.41 o 
  -4   2  19       24.14       15.19      2.45 o 
  -3   2  19       21.01       22.69      2.59 o 
  -2   2  19        4.15        6.16      2.48 o 
  -1   2  19       19.68       17.80      2.65 o 
   0   2  19        4.47        6.35      2.51 o 
   1   2  19       19.67       18.67      2.62 o 
   2   2  19        4.14        6.04      2.45 o 
   3   2  19       21.03       23.49      2.71 o 
   4   2  19       23.97       20.46      2.40 o 
   5   2  19        1.53        4.20      2.67 o 
   6   2  19        4.96        6.64      2.43 o 
   7   2  19        1.28        2.80      2.50 o 
   8   2  19        2.32        6.92      2.47 o 
  -8   3  19        0.44       -1.16      2.55 o 
  -7   3  19        0.59        0.30      2.96 o 
  -6   3  19        3.61        1.09      2.54 o 
  -5   3  19        8.67       12.33      2.34 o 
  -4   3  19        2.53       -0.39      2.45 o 
  -3   3  19        8.03        5.01      2.50 o 
  -2   3  19       19.25       24.60      2.79 o 
  -1   3  19       37.37       24.49      3.07 o 
   0   3  19       38.60       33.76      2.62 o 
   1   3  19       37.69       25.50      2.62 o 
   2   3  19       19.40       20.04      2.70 o 
   3   3  19        7.86        6.44      2.48 o 
   4   3  19        2.51        1.16      2.64 o 
   5   3  19        8.79        7.33      2.55 o 
   6   3  19        3.63        4.79      2.57 o 
   7   3  19        0.57        4.66      2.36 o 
   8   3  19        0.43       -0.49      2.65 o 
  -7   4  19        5.64        6.53      3.12 o 
  -6   4  19        0.15        1.42      2.62 o 
  -5   4  19        0.23        2.17      2.74 o 
  -4   4  19       18.19       23.73      2.74 o 
  -3   4  19        8.59        7.31      2.41 o 
  -2   4  19        7.53        9.09      2.63 o 
  -1   4  19       12.62        9.46      2.36 o 
   0   4  19        9.75        7.25      2.61 o 
   1   4  19       12.58       10.45      2.93 o 
   2   4  19        7.51       11.16      2.60 o 
   3   4  19        8.55        7.02      2.71 o 
   4   4  19       18.23       17.10      2.58 o 
   5   4  19        0.24        1.73      2.53 o 
   6   4  19        0.14       -2.15      2.15 o 
   7   4  19        5.76        4.49      2.28 o 
  -7   5  19        3.02        3.09      2.99 o 
  -6   5  19       12.74       14.14      2.87 o 
  -5   5  19        4.52        6.88      2.88 o 
  -4   5  19        2.29       -2.81      2.81 o 
  -3   5  19       22.94       23.08      3.50 o 
  -2   5  19       13.03       23.73      2.56 o 
  -1   5  19        0.07        2.64      2.52 o 
   0   5  19        0.03        3.57      2.64 o 
   1   5  19        0.05       -2.43      2.50 o 
   2   5  19       13.13       20.94      3.04 o 
   3   5  19       22.75       20.05      2.42 o 
   4   5  19        2.27        4.87      2.45 o 
   5   5  19        4.63        1.64      2.27 o 
   6   5  19       12.70       11.02      2.41 o 
   7   5  19        3.02        3.52      2.23 o 
  -7   6  19        0.49        0.32      3.97 o 
  -6   6  19        0.25       -2.38      3.13 o 
  -5   6  19        4.50        8.14      2.91 o 
  -4   6  19       17.97       15.43      2.78 o 
  -3   6  19       14.15       18.20      2.87 o 
  -2   6  19        1.57        1.96      2.42 o 
  -1   6  19       12.00        8.29      2.56 o 
   0   6  19        6.82        6.45      2.66 o 
   1   6  19       12.05        7.47      2.59 o 
   2   6  19        1.58        1.33      2.45 o 
   3   6  19       14.21       14.80      3.08 o 
   4   6  19       18.14       11.63      2.29 o 
   5   6  19        4.47        7.16      2.77 o 
   6   6  19        0.23       -1.21      2.46 o 
   7   6  19        0.49       -1.67      3.16 o 
  -6   7  19        5.13        8.11      2.93 o 
  -5   7  19        1.86       -2.05      3.03 o 
  -4   7  19       22.77       25.66      2.82 o 
  -3   7  19        1.75       -1.07      2.39 o 
  -2   7  19        8.41        4.45      2.40 o 
  -1   7  19       19.31       16.63      2.60 o 
   0   7  19        8.35       13.75      2.63 o 
   1   7  19       19.29       13.20      2.60 o 
   2   7  19        8.39        9.25      2.18 o 
   3   7  19        1.81        3.62      2.35 o 
   4   7  19       22.80       20.33      3.28 o 
   5   7  19        1.88       -2.31      2.37 o 
   6   7  19        5.16        2.70      2.36 o 
  -5   8  19       21.06       20.54      5.37 o 
  -4   8  19        5.84        7.63      3.14 o 
  -3   8  19        7.15        4.77      2.71 o 
  -2   8  19        2.48        4.92      2.61 o 
  -1   8  19        3.01        4.70      2.42 o 
   0   8  19       11.42       16.34      2.40 o 
   1   8  19        3.03        2.01      2.48 o 
   2   8  19        2.51        1.13      2.53 o 
   3   8  19        7.07        1.97      2.40 o 
   4   8  19        5.77        1.09      2.75 o 
   5   8  19       21.17       18.36      2.69 o 
  -4   9  19        3.04        1.27      2.52 o 
  -3   9  19        2.15        3.98      2.55 o 
  -2   9  19        2.76        2.00      2.71 o 
  -1   9  19        3.33        6.75      2.42 o 
   0   9  19        1.21       -0.15      2.49 o 
   1   9  19        3.40        3.26      2.41 o 
   2   9  19        2.77        1.62      2.39 o 
   3   9  19        2.09        0.05      2.58 o 
   4   9  19        3.02        0.84      2.72 o 
  -3  10  19        0.24       -0.51      2.67 o 
  -2  10  19        1.44       -0.02      2.49 o 
  -1  10  19        0.53        0.67      2.31 o 
   0  10  19        1.12        4.65      2.47 o 
   1  10  19        0.52        1.70      2.58 o 
   2  10  19        1.44        1.82      2.45 o 
   3  10  19        0.25       -2.89      2.89 o 
   0   0  20       39.02       20.69      3.95 o 
   1   0  20        7.12        5.15      2.38 o 
   2   0  20        7.20       12.86      2.55 o 
   3   0  20        1.28        0.70      2.55 o 
   4   0  20        3.00        4.70      2.46 o 
   5   0  20        6.06       12.15      2.70 o 
   6   0  20        0.58        3.62      2.49 o 
   7   0  20       15.97       19.61      4.13 o 
  -7   1  20        2.23        2.17      2.58 o 
  -6   1  20        2.68        3.49      2.47 o 
  -5   1  20        1.63       -0.35      2.56 o 
  -4   1  20       34.70       33.98      5.12 o 
  -3   1  20        0.01        0.79      2.74 o 
  -2   1  20       13.52       13.89      2.58 o 
  -1   1  20        8.72        7.15      2.97 o 
   0   1  20        1.74        0.37      2.57 o 
   1   1  20        8.72       10.63      2.74 o 
   2   1  20       13.50       13.41      2.52 o 
   3   1  20        0.01        0.27      2.52 o 
   4   1  20       34.69       34.60      4.81 o 
   5   1  20        1.58       -1.03      2.33 o 
   6   1  20        2.67       -0.73      2.61 o 
   7   1  20        2.26        5.65      2.55 o 
  -7   2  20        2.94        3.19      2.55 o 
  -6   2  20        5.60        5.82      2.51 o 
  -5   2  20        0.76       -2.36      2.39 o 
  -4   2  20        5.33        4.55      2.43 o 
  -3   2  20        9.53        9.31      2.66 o 
  -2   2  20        9.88        5.41      2.60 o 
  -1   2  20        7.10        2.50      2.58 o 
   0   2  20       16.26       21.91      2.59 o 
   1   2  20        7.25        6.13      2.44 o 
   2   2  20        9.97        7.47      2.61 o 
   3   2  20        9.59        8.10      2.57 o 
   4   2  20        5.32        7.77      2.84 o 
   5   2  20        0.78        0.95      2.33 o 
   6   2  20        5.54        4.02      2.53 o 
   7   2  20        2.92        1.07      2.47 o 
  -7   3  20        6.00       -4.44      7.98 o 
  -6   3  20        0.20        0.90      2.42 o 
  -5   3  20        0.79        0.06      2.46 o 
  -4   3  20        3.91        3.26      2.49 o 
  -3   3  20       28.41       34.73      3.68 o 
  -2   3  20        0.99        0.65      2.33 o 
  -1   3  20       19.37       16.28      2.45 o 
   0   3  20       11.24        5.43      2.57 o 
   1   3  20       19.40       21.55      2.41 o 
   2   3  20        1.01        1.02      2.53 o 
   3   3  20       28.25       30.63      5.34 o 
   4   3  20        3.91        5.08      2.62 o 
   5   3  20        0.79       -1.64      2.52 o 
   6   3  20        0.19        1.48      2.73 o 
  -6   4  20        0.04        0.03      2.66 o 
  -5   4  20        0.15        0.44      2.91 o 
  -4   4  20        5.33        7.82      2.69 o 
  -3   4  20        3.67        1.43      2.47 o 
  -2   4  20        3.86        4.04      2.41 o 
  -1   4  20        3.76        5.79      2.60 o 
   0   4  20        0.17       -2.36      2.36 o 
   1   4  20        3.79        0.22      2.80 o 
   2   4  20        3.86        5.10      2.89 o 
   3   4  20        3.64        1.12      2.44 o 
   4   4  20        5.40        2.28      2.50 o 
   5   4  20        0.14       -0.85      2.70 o 
   6   4  20        0.04       -2.48      2.48 o 
  -6   5  20        0.05        3.56      2.66 o 
  -5   5  20        0.44       -0.93      3.00 o 
  -4   5  20        3.92        4.84      2.70 o 
  -3   5  20        0.12        2.19      2.31 o 
  -2   5  20       13.46       12.85      2.56 o 
  -1   5  20        2.26        0.17      2.42 o 
   0   5  20        6.14        4.63      2.55 o 
   1   5  20        2.28        1.83      2.77 o 
   2   5  20       13.39        8.28      2.59 o 
   3   5  20        0.11        1.51      2.29 o 
   4   5  20        3.90        3.28      2.33 o 
   5   5  20        0.41        3.27      2.37 o 
   6   5  20        0.05        1.87      2.14 o 
  -5   6  20        1.21       -0.67      2.69 o 
  -4   6  20        9.40        9.53      2.68 o 
  -3   6  20        4.78        0.66      2.54 o 
  -2   6  20        8.19        5.91      2.44 o 
  -1   6  20        1.06        7.94      2.37 o 
   0   6  20        5.41        1.43      2.49 o 
   1   6  20        1.02        6.52      2.41 o 
   2   6  20        8.17        1.92      2.42 o 
   3   6  20        4.75        2.17      2.42 o 
   4   6  20        9.51       13.18      2.63 o 
   5   6  20        1.18        1.85      2.36 o 
  -4   7  20        6.42        6.47      2.76 o 
  -3   7  20        3.74        6.20      2.63 o 
  -2   7  20        2.49        3.76      2.58 o 
  -1   7  20        7.00        5.37      2.62 o 
   0   7  20        9.35        5.44      2.55 o 
   1   7  20        6.98        4.21      2.43 o 
   2   7  20        2.45        2.64      2.37 o 
   3   7  20        3.80        6.01      2.64 o 
   4   7  20        6.45        3.18      2.62 o 
   5   7  20        8.84        7.83      6.44 o 
  -4   8  20        3.02       -5.69      7.01 o 
  -3   8  20        1.27        2.19      2.90 o 
  -2   8  20        7.32        5.37      2.42 o 
  -1   8  20        1.30        1.04      2.48 o 
   0   8  20        0.34        4.72      2.40 o 
   1   8  20        1.29       -2.21      2.42 o 
   2   8  20        7.35        7.26      2.54 o 
   3   8  20        1.30        4.04      2.61 o 
  -2   9  20        3.31        0.34      2.57 o 
  -1   9  20        0.35        0.48      2.39 o 
   0   9  20        2.44        0.74      2.70 o 
   1   9  20        0.36        1.57      2.57 o 
   2   9  20        3.31        0.21      2.81 o 
   1   0  21        0.84       -0.78      2.55 o 
   2   0  21       14.27       10.92      2.58 o 
   3   0  21        0.02        1.15      2.63 o 
   4   0  21       23.33       19.89      3.85 o 
   5   0  21        7.98        9.11      2.50 o 
   6   0  21        0.31       -3.31      3.31 o 
  -6   1  21        0.95       -2.60      5.52 o 
  -5   1  21        1.14       -0.98      2.57 o 
  -4   1  21        4.20        0.02      2.58 o 
  -3   1  21        6.29        6.18      2.59 o 
  -2   1  21        5.22        2.86      2.59 o 
  -1   1  21        6.82        7.97      2.62 o 
   0   1  21        6.76        9.27      2.50 o 
   1   1  21        6.79        4.40      2.77 o 
   2   1  21        5.12        0.77      2.33 o 
   3   1  21        6.29        1.28      2.64 o 
   4   1  21        4.24        3.59      2.28 o 
   5   1  21        1.14        1.53      2.62 o 
   6   1  21        0.97       -2.02      4.18 o 
  -5   2  21        8.63        7.56      2.34 o 
  -4   2  21        8.06        5.39      2.41 o 
  -3   2  21        2.89        1.69      2.51 o 
  -2   2  21       26.76       30.59      3.30 o 
  -1   2  21        1.86        1.55      2.35 o 
   0   2  21        4.32        5.72      2.71 o 
   1   2  21        1.86        4.47      2.54 o 
   2   2  21       26.79       27.79      2.55 o 
   3   2  21        2.90        6.05      2.60 o 
   4   2  21        8.07        2.67      2.61 o 
   5   2  21        8.67        6.06      2.64 o 
  -5   3  21        0.35        3.18      2.49 o 
  -4   3  21        2.60        1.76      2.33 o 
  -3   3  21        2.63        3.71      2.56 o 
  -2   3  21        0.20        1.22      2.61 o 
  -1   3  21        1.01       -0.28      2.63 o 
   0   3  21        8.17        5.65      2.70 o 
   1   3  21        1.00       -0.03      2.63 o 
   2   3  21        0.21        0.85      2.65 o 
   3   3  21        2.64        6.03      2.60 o 
   4   3  21        2.55        0.98      2.68 o 
   5   3  21        0.34       -0.54      2.55 o 
  -5   4  21        3.44        5.58      2.87 o 
  -4   4  21        0.42       -1.22      2.56 o 
  -3   4  21        4.28        5.14      2.35 o 
  -2   4  21        3.17        3.40      2.64 o 
  -1   4  21        3.16        6.10      2.49 o 
   0   4  21        2.20       -0.17      2.56 o 
   1   4  21        3.13        3.04      2.67 o 
   2   4  21        3.19        3.27      2.76 o 
   3   4  21        4.30        6.78      2.82 o 
   4   4  21        0.40        1.24      2.30 o 
   5   4  21        3.47        3.56      2.66 o 
  -4   5  21        4.16        4.76      2.49 o 
  -3   5  21        0.39        1.03      2.48 o 
  -2   5  21        1.90        2.42      2.48 o 
  -1   5  21        0.51        2.88      2.43 o 
   0   5  21       18.35       18.03      3.13 o 
   1   5  21        0.50       -0.69      2.46 o 
   2   5  21        1.89        1.91      2.57 o 
   3   5  21        0.39       -0.05      2.47 o 
   4   5  21        4.10        3.08      2.26 o 
  -3   6  21        0.59        1.45      2.43 o 
  -2   6  21        2.55        5.27      2.70 o 
  -1   6  21        7.51        7.63      2.65 o 
   0   6  21        1.56       -0.71      2.70 o 
   1   6  21        7.47        8.54      2.69 o 
   2   6  21        2.55        1.00      2.42 o 
   3   6  21        0.59       -0.34      2.70 o 
  -2   7  21        2.29        2.34      2.59 o 
  -1   7  21        7.33        9.60      2.48 o 
   0   7  21        1.88       -1.83      2.39 o 
   1   7  21        7.32        3.59      2.36 o 
   2   7  21        2.23        6.70      2.88 o 
   0   0  22        2.46        3.60      3.63 o 
   1   0  22        1.31       -0.04      2.66 o 
   2   0  22        0.31        2.01      2.60 o 
   3   0  22       22.54       13.23      2.64 o 
   4   0  22        8.81        3.97      2.42 o 
  -4   1  22        6.26        6.77      3.06 o 
  -3   1  22        3.14        2.71      2.60 o 
  -2   1  22        2.46       -0.11      2.52 o 
  -1   1  22        0.38        0.32      2.62 o 
   0   1  22        0.41       -0.45      2.57 o 
   1   1  22        0.38       -2.16      2.39 o 
   2   1  22        2.48        3.54      2.68 o 
   3   1  22        3.10        5.45      2.71 o 
   4   1  22        6.22        7.10      2.57 o 
  -4   2  22        1.52       -0.84      5.32 o 
  -3   2  22        3.15        3.48      2.43 o 
  -2   2  22        0.74        2.53      2.57 o 
  -1   2  22        2.45        3.05      2.56 o 
   0   2  22        0.48       -1.72      2.43 o 
   1   2  22        2.46        7.25      2.56 o 
   2   2  22        0.74       -0.83      2.33 o 
   3   2  22        3.11        4.84      2.80 o 
  -3   3  22        0.87        0.57      2.32 o 
  -2   3  22        1.82        1.88      2.30 o 
  -1   3  22        0.63       -1.09      2.43 o 
   0   3  22        0.73        2.22      2.93 o 
   1   3  22        0.63       -0.54      2.82 o 
   2   3  22        1.83        1.03      2.64 o 
   3   3  22        0.86       -0.93      2.55 o 
  -2   4  22        0.10       -0.67      2.60 o 
  -1   4  22        0.05       -1.16      2.45 o 
   0   4  22        2.80        2.97      2.64 o 
   1   4  22        0.05       -2.52      2.52 o 
   2   4  22        0.09        0.13      2.44 o 
  -1   5  22        2.09        1.32      2.63 o 
   0   5  22        2.62        3.86      2.51 o 
   1   5  22        2.09        2.77      2.66 o 
                                                 
